# Supplementary material for: Systematic identification of molecular mediators of interspecies sensing in a community of two frequently coinfecting bacterial pathogens
Source: PLoS Biol. 2022 Jun 21;20(6):e3001679. doi: 10.1371/journal.pbio.3001679 (PMC9249247; doi:10.1371/journal.pbio.3001679)
Supplement: S1 File — (XLSX) [file pbio.3001679.s009.xlsx]

## Sheet: Contents
S1 FILE
TITLE
Systematic identification of molecular mediators of interspecies sensing in a community of two frequently co-infecting bacterial pathogens
AUTHORS
Tiffany M. Zarrella and Anupama Khare
CONTENTS
Table A. Gene expression in P. aeruginosa at different time points after exposure to S. aureus supernatant or media control determined from RNA-seq analysis. Gene expression was analyzed by RNA-seq from RNA purified from two biological replicates of each treatment at each time point (20 min, 1 h, and 2 h after addition of S. aureus supernatant or media control).
Table B. Differentially expressed genes between P. aeruginosa after exposure to S. aureus supernatant or media control determined from RNA-seq analysis. Gene expression was analyzed by RNA-seq from RNA purified from two biological replicates of each treatment at each time point (20 min, 1 h, and 2 h after addition of S. aureus supernatant or media control). Fold change indicates the mean expressi…
Table C. Gene ontology enrichment of upregulated and downregulated genes after P. aeruginosa exposure to S. aureus exoproducts. PANTHER Overrepresentation Test (Released 20210224). GO Ontology database DOI: 10.5281/zenodo.5228828 Released 2021-08-18. Fisher’s exact test with Bonferroni correction.
Table D. Differential expression of genes after 20 min in the Fur, PvdS, and Zur regulons. Fur and Iron Starvation (IS) box genes as listed in Ochsner et al. Zur box genes as listed in Pederick et al. Log2 fold change compared to the media control is shown.
Table E. Slopes of promoter induction from NTML screen with the P'PA14_11320 promoter-reporter strain.
Table F. Slopes of promoter induction from NTML screen with the P'pvdG promoter-reporter strain.
Table G. Iron chelating activity of upregulating and downregulating supernatants. Chelating activity was determined by CAS assay and normalized to WT supernatant (relative chelation).
Table H. Slopes of promoter induction from NTML screen with the P'opdH promoter-reporter strain.
Table I. Gene ontology enrichment of NTML mutants that upregulate or downregulate P'opdH in P. aeruginosa. PANTHER Overrepresentation Test (Released 20200728). GO Ontology database DOI: 10.5281/zenodo.3980761 Released 2020-08-10. Fisher’s exact test with Bonferroni correction.
Table J. Citrate measurements in upregulating and downregulating supernatants.
Table K. Slopes of promoter induction from NTML screen with the P'acoR promoter-reporter strain.
Table L. Acetoin measurements in upregulating and downregulating supernatants.
Table M. Differential expression of genes in P. aeruginosa after exposure to S. aureus supernatant or the identified products. Gene expression was analyzed by RNA-seq from RNA purified from two biological replicates of each treatment at each time point of 20 min and 2 h. Log2 fold change was calculated compared to the media control.

## Sheet: Table A
Name	Product	Synonym	Initial	20_min_media	20_min_sup	1_h_media	1_h_sup	2_h_media	2_h_sup
dnaA	chromosomal replication initiation protein	PA14_00010	398	467	435	364	337	329	311
dnaN	DNA polymerase III subunit beta	PA14_00020	393.5	459	394	443	406	380	374
recF	recombination protein F	PA14_00030	378.5	435	386	260	238	239	214
gyrB	DNA gyrase subunit B	PA14_00050	288.5	330	286	223	202	199	175
-	acyltransferase	PA14_00060	159.5	164	155	116	100	94	83
-	D,D-heptose 1,7-bisphosphate phosphatase	PA14_00070	134	157	133	96	94	94	82
-	hypothetical protein	PA14_00080	10	10	10	30	24	40	42
glyS	glycyl-tRNA synthetase subunit beta	PA14_00090	143	167	156	90	88	75	66
glyQ	glycyl-tRNA synthetase subunit alpha	PA14_00100	195.5	220	193	120	122	99	86
tag	DNA-3-methyladenine glycosidase I	PA14_00110	35	38	31	43	46	39	37
-	lipid A biosynthesis lauroyl acyltransferase	PA14_00120	223	239	205	128	123	146	121
-	hypothetical protein	PA14_00130	80.5	90	81	70	62	91	75
-	hypothetical protein	PA14_00140	35.5	55	39	18	15	16	13
-	hypothetical protein	PA14_00150	23.5	27	34	46	52	37	38
-	hypothetical protein	PA14_00160	152.5	180	162	118	107	126	95
trkA	potassium transporter peripheral membrane protein	PA14_00170	106.5	131	111	86	78	73	67
-	tRNA and rRNA cytosine-C5-methylases	PA14_00180	89.5	111	110	61	61	46	43
fmt	methionyl-tRNA formyltransferase	PA14_00190	89.5	103	98	59	62	40	41
def	peptide deformylase	PA14_00200	329	377	335	364	306	271	218
-	lysin domain-containing protein	PA14_00210	282.5	314	252	266	233	215	171
-	Rossmann fold nucleotide-binding protein	PA14_00230	4	4	4	4	4	4	4
-	hypothetical protein	PA14_00240	193	225	207	98	82	87	63
qor	quinone oxidoreductase	PA14_00250	43	45	36	86	85	71	68
hemF	coproporphyrinogen III oxidase	PA14_00280	100.5	114	107	51	47	41	35
aroE	shikimate 5-dehydrogenase	PA14_00290	73	78	75	56	56	42	37
plcB	phospholipase C, PlcB	PA14_00300	45	42	31	82	78	84	100
-	peptidyl-prolyl isomerase	PA14_00310	37.5	35	30	62	65	81	93
-	hypothetical protein	PA14_00320	30.5	29	24	41	45	58	71
-	sulfate transporter	PA14_00340	4	4	4	4	4	4	4
-	hypothetical protein	PA14_00360	4	4	4	4	4	4	4
betC	choline sulfatase	PA14_00380	4	4	4	4	4	4	4
-	LysR family transcriptional regulator	PA14_00400	27.5	34	30	36	35	27	21
-	dioxygenase	PA14_00410	66	74	70	91	82	72	64
-	histidine phosphotransfer domain-containing protein	PA14_00420	6	6	6	7	6	33	7
-	two-component response regulator	PA14_00430	9	8	9	8	8	33	8
trpA	tryptophan synthase subunit alpha	PA14_00440	28.5	32	26	56	50	816	157
trpB	tryptophan synthase subunit beta	PA14_00450	24	28	22	42	39	480	116
trpI	transcriptional regulator TrpI	PA14_00460	40.5	47	42	39	40	37	26
-	hypothetical protein	PA14_00470	85	89	101	218	270	397	490
-	hypothetical protein	PA14_00480	1124	1157	1050	1920	2189	3439	3979
-	hemolysin activation/secretion protein	PA14_00490	43.5	54	46	27	30	16	22
-	hemagglutinin	PA14_00510	13.5	22	19	10	10	8	9
-	hypothetical protein	PA14_00520	49.5	71	52	33	30	42	36
-	hypothetical protein	PA14_00530	116.5	131	120	90	72	78	64
-	hypothetical protein	PA14_00550	11.5	13	11	16	14	13	14
exoT	exoenzyme T	PA14_00560	105	97	75	63	50	48	51
-	lipoprotein	PA14_00570	64.5	106	86	30	24	11	9
-	lipoprotein	PA14_00580	74.5	138	107	33	23	16	13
-	lipoprotein	PA14_00590	42.5	78	64	19	16	11	8
-	transcriptional regulator	PA14_00600	13.5	7	7	8	8	6	6
-	hypothetical protein	PA14_00620	9.5	4	4	4	4	4	4
-	hypothetical protein	PA14_00630	37	31	36	39	55	182	161
phzH	potential phenazine-modifying enzyme	PA14_00640	4	6	4	10	6	8	11
-	hypothetical protein	PA14_00650	8.5	9	7	34	28	72	121
-	RNA 2'-phosphotransferase-like protein	PA14_00660	32.5	37	27	60	60	55	47
-	hypothetical protein	PA14_00670	64	68	45	135	136	142	125
-	LysR family transcriptional regulator	PA14_00680	15.5	16	11	20	22	21	15
-	hypothetical protein	PA14_00690	7.5	6	4	9	9	7	8
-	hypothetical protein	PA14_00700	4	4	4	7	7	5	5
osmC	osmotically inducible protein OsmC	PA14_00710	16	7	17	77	176	125	315
-	hypothetical protein	PA14_00720	119	127	110	107	146	151	221
-	hypothetical protein	PA14_00730	27.5	26	33	44	49	65	81
-	lipoprotein	PA14_00740	28	14	23	34	56	77	103
-	hypothetical protein	PA14_00750	35.5	38	33	46	46	43	39
-	hypothetical protein	PA14_00760	56.5	61	59	56	49	41	40
-	hypothetical protein	PA14_00770	47.5	48	43	52	44	34	34
-	hypothetical protein	PA14_00780	82.5	89	83	98	80	65	55
prlC	oligopeptidase A	PA14_00790	126	135	117	175	165	136	123
-	hypothetical protein	PA14_00800	170	195	162	213	195	182	157
-	DNA repair photolyase	PA14_00810	14.5	17	15	16	16	12	10
-	hypothetical protein	PA14_00820	100	160	126	142	122	105	131
-	hypothetical protein	PA14_00830	37.5	46	41	43	42	43	43
-	hypothetical protein	PA14_00850	7.5	12	12	5	6	5	7
-	ABC transporter ATP-binding protein	PA14_00860	8.5	15	16	9	9	7	10
ppkA	serine/threonine protein kinase PpkA	PA14_00875	11.5	19	17	9	9	8	10
-	phosphoprotein phosphatase	PA14_00890	14.5	23	20	13	13	8	11
-	hypothetical protein	PA14_00900	17.5	26	24	18	16	11	14
-	hypothetical protein	PA14_00910	11	21	16	11	12	9	12
-	hypothetical protein	PA14_00925	9.5	17	14	9	9	8	11
-	hypothetical protein	PA14_00940	14	21	16	13	14	11	15
-	lipoprotein	PA14_00960	13.5	24	18	19	16	15	19
-	hypothetical protein	PA14_00970	17	26	18	22	20	18	24
-	hypothetical protein	PA14_00980	60.5	72	63	74	69	64	68
-	hypothetical protein	PA14_00990	47.5	71	55	48	52	44	46
-	hypothetical protein	PA14_01010	33	60	42	34	38	28	40
-	hypothetical protein	PA14_01020	26	49	34	29	29	21	29
-	hypothetical protein	PA14_01030	71.5	161	122	119	113	93	121
-	secretion protein	PA14_01040	15.5	30	26	16	19	13	15
-	hypothetical protein	PA14_01060	9	16	14	10	9	6	8
-	hypothetical protein	PA14_01070	7.5	13	11	7	7	5	6
-	hypothetical protein	PA14_01080	7	12	11	7	7	5	6
-	ClpA/B-type chaperone	PA14_01100	11	20	17	11	12	9	11
-	hypothetical protein	PA14_01110	8.5	17	14	8	7	7	8
-	hypothetical protein	PA14_01120	41.5	57	48	51	53	35	34
-	hypothetical protein	PA14_01130	65.5	99	73	87	83	59	65
-	hypothetical protein	PA14_01140	17.5	29	21	15	15	10	10
-	hypothetical protein	PA14_01150	74.5	105	81	66	63	50	50
-	hypothetical protein	PA14_01160	20.5	26	20	32	30	42	43
-	hypothetical protein	PA14_01170	9	13	10	13	14	14	15
-	hypothetical protein	PA14_01180	7	10	8	9	9	10	10
-	3-oxoacyl-ACP synthase	PA14_01190	4.5	7	6	7	8	8	9
-	hypothetical protein	PA14_01200	10	14	11	13	12	15	16
-	hypothetical protein	PA14_01220	17.5	22	19	24	21	24	24
-	hypothetical protein	PA14_01230	12.5	14	15	19	17	17	16
-	carbonic anhydrase	PA14_01240	98	98	114	105	100	100	116
-	sulfate transporter	PA14_01250	9.5	6	12	9	13	11	13
-	hypothetical protein	PA14_01270	11	10	13	10	12	11	11
coxB	cytochrome c oxidase subunit II	PA14_01290	30.5	28	26	113	48	193	62
coxA	cytochrome c oxidase subunit I	PA14_01300	4	4	4	30	13	69	21
-	cytochrome C oxidase assembly protein	PA14_01310	4	4	4	26	13	76	25
coIII	cytochrome c oxidase subunit III	PA14_01320	4	4	4	31	14	92	29
-	hypothetical protein	PA14_01330	26.5	28	27	74	49	163	193
-	hypothetical protein	PA14_01340	8.5	9	7	24	16	80	24
-	hypothetical protein	PA14_01350	4	4	4	15	8	49	14
-	hypothetical protein	PA14_01360	4	4	4	8	6	32	9
-	protoheme IX farnesyltransferase	PA14_01380	4	4	4	12	7	41	12
-	hypothetical protein	PA14_01390	32	30	31	52	68	80	91
-	hypothetical protein	PA14_01400	101.5	118	92	109	101	75	75
-	hypothetical protein	PA14_01410	100	120	110	122	102	88	90
-	short chain dehydrogenase	PA14_01430	18	20	18	25	26	13	13
-	hypothetical protein	PA14_01440	26.5	26	24	51	48	28	32
-	C4-dicarboxylate transporter DctA	PA14_01460	9.5	22	12	20	12	10	9
-	transcriptional regulator	PA14_01470	24	36	23	43	36	34	36
-	hypothetical protein	PA14_01480	15.5	21	13	28	26	20	22
-	hemolysin	PA14_01490	969.5	881	717	2035	1480	2579	4335
-	transcriptional regulator	PA14_01500	43	52	47	36	33	31	31
-	hypothetical protein	PA14_01510	56	88	63	59	50	39	31
-	hypothetical protein	PA14_01520	62	84	65	59	45	44	34
-	hypothetical protein	PA14_01540	26	36	39	36	34	19	21
-	lipoprotein	PA14_01550	26.5	29	25	47	43	36	34
-	hypothetical protein	PA14_01560	285	271	252	124	100	96	60
gabP	gamma-aminobutyrate permease	PA14_01580	6	5	4	14	11	40	23
-	aldehyde dehydrogenase	PA14_01600	19	18	17	48	40	90	54
-	hypothetical protein	PA14_01610	13	14	15	35	25	72	41
aptA	beta alanine--pyruvate transaminase	PA14_01620	6.5	5	4	30	20	105	59
-	LysR family transcriptional regulator	PA14_01640	25.5	33	27	28	27	22	23
-	guanine deaminase	PA14_01660	12.5	10	12	28	30	33	35
-	ABC transporter ATP-binding protein	PA14_01670	5.5	4	5	6	4	6	5
-	ABC transporter permease	PA14_01680	4	4	4	4	4	4	4
-	ABC transporter permease	PA14_01690	4	4	4	5	5	4	4
ahpC	alkyl hydroperoxide reductase	PA14_01710	1560	1552	1331	2144	1924	1421	1458
ahpF	alkyl hydroperoxide reductase	PA14_01720	83.5	81	75	70	73	38	47
-	hypothetical protein	PA14_01730	44	38	50	41	26	59	43
-	hydroxydechloroatrazine ethylaminohydrolase	PA14_01750	30	32	20	37	21	50	24
nuh	nonspecific ribonucleoside hydrolase	PA14_01760	92	97	75	72	73	74	82
-	nucleoside-binding outer membrane protein	PA14_01770	16.5	16	15	18	18	21	22
-	nucleoside 2-deoxyribosyltransferase	PA14_01780	36.5	42	37	43	46	57	74
-	nucleoside 2-deoxyribosyltransferase	PA14_01790	25	28	26	40	37	35	34
-	hypothetical protein	PA14_01800	4	4	4	4	4	4	4
-	oxidoreductase	PA14_01810	10.5	10	10	25	20	25	21
-	adenosine deaminase	PA14_01830	47.5	45	37	46	39	46	34
-	RNA polymerase ECF-subfamily sigma-70 factor	PA14_01840	19	15	40	23	44	25	41
-	transmembrane sensor	PA14_01860	27	28	43	13	22	14	22
-	TonB-dependent receptor	PA14_01870	4	4	4	4	4	4	4
pcaQ	transcriptional regulator PcaQ	PA14_01890	24.5	29	28	29	26	21	20
pcaH	protocatechuate 3,4-dioxygenase subunit beta	PA14_01900	7	6	4	10	4	15	4
pcaG	protocatechuate 3,4-dioxygenase subunit alpha	PA14_01910	4	4	4	4	4	15	4
pcaR	transcriptional regulator PcaR	PA14_01930	35.5	43	35	50	40	41	26
-	RND efflux membrane fusion protein	PA14_01940	62.5	68	61	51	53	66	81
-	RND efflux membrane fusion protein	PA14_01960	37	41	40	36	36	38	49
-	RND efflux transporter	PA14_01970	49.5	56	54	48	50	50	64
-	LysR family transcriptional regulator	PA14_01980	66.5	72	68	63	66	60	68
-	hypothetical protein	PA14_01990	57	74	94	49	63	44	40
-	hypothetical protein	PA14_02010	278	319	463	205	228	138	71
-	outer membrane porin	PA14_02020	57	92	131	37	35	13	8
-	AraC family transcriptional regulator	PA14_02030	31	33	29	40	39	37	32
-	gamma-glutamyltranspeptidase	PA14_02050	11.5	14	15	11	10	10	8
-	hypothetical protein	PA14_02060	39.5	61	43	12	4	5	4
-	transporter	PA14_02070	4	4	4	4	4	4	4
-	TetR family transcriptional regulator	PA14_02090	128	148	117	194	187	143	122
-	hypothetical protein	PA14_02100	86	97	86	137	143	111	106
-	diguanylate cyclase	PA14_02110	85	91	85	38	38	28	23
-	hypothetical protein	PA14_02130	62.5	66	55	37	37	24	19
-	hypothetical protein	PA14_02140	68	69	64	37	41	27	23
-	hypothetical protein	PA14_02150	58	62	60	25	26	19	14
cheB	chemotaxis-specific methylesterase	PA14_02180	4	4	4	7	5	17	16
-	hypothetical protein	PA14_02190	4	5	4	12	9	25	24
-	chemotaxis protein methyltransferase	PA14_02200	6	6	5	23	16	41	39
-	chemotaxis transducer	PA14_02220	12.5	13	10	56	35	87	79
cheW	purine-binding chemotaxis protein	PA14_02230	16	20	12	85	55	119	107
cheA	two-component sensor	PA14_02250	15.5	17	12	62	39	82	76
-	two-component response regulator	PA14_02260	47	49	39	319	192	318	315
-	chemotaxis transducer	PA14_02270	30	28	24	84	69	111	148
-	LysR family transcriptional regulator	PA14_02290	25	28	22	50	42	37	32
fabG	3-ketoacyl-ACP reductase	PA14_02300	9.5	10	9	16	17	13	11
atsA	arylsulfatase	PA14_02310	4	4	4	4	4	4	4
-	ABC transporter ATP-binding protein	PA14_02330	4	4	4	4	5	4	4
-	ABC transporter permease	PA14_02340	4.5	4	5	5	4	4	4
-	ABC transporter substrate-binding protein	PA14_02360	7	7	8	7	7	5	5
-	porin	PA14_02370	4	4	4	4	4	4	4
-	acid phosphatase	PA14_02380	8	6	6	8	8	7	8
-	transcriptional regulator	PA14_02390	12.5	9	18	24	23	7	9
-	TonB-dependent receptor	PA14_02410	4	4	4	4	4	4	4
-	hypothetical protein	PA14_02420	4	4	4	4	4	4	4
-	hypothetical protein	PA14_02435	4	4	4	4	4	4	4
-	NAD(P) transhydrogenase subunit alpha part 1	PA14_02450	85.5	48	14	59	32	72	32
-	NAD(P) transhydrogenase subunit alpha part 2	PA14_02460	57.5	34	11	45	23	57	26
pntB	pyridine nucleotide transhydrogenase subunit beta	PA14_02470	58	35	13	44	29	60	28
tonB2	hypothetical protein	PA14_02490	4	4	4	4	4	4	4
exbB1	transport protein ExbB	PA14_02500	4	4	4	6	7	4	4
exbD1	transport protein ExbD	PA14_02510	4	4	4	6	9	4	4
-	hypothetical protein	PA14_02520	52.5	64	124	31	32	68	48
-	hypothetical protein	PA14_02530	36	26	129	42	45	9	15
mdcA	malonate decarboxylase subunit alpha	PA14_02550	5	4	4	8	5	8	4
-	triphosphoribosyl-dephospho-CoA synthase	PA14_02560	4	4	4	4	4	5	4
mdcC	malonate decarboxylase subunit delta	PA14_02570	4	4	4	4	4	4	4
mdcD	malonate decarboxylase subunit beta	PA14_02580	4.5	4	4	7	6	9	4
mdcE	malonate decarboxylase subunit gamma	PA14_02590	7.5	4	5	8	7	11	6
-	phosphoribosyl-dephospho-CoA transferase	PA14_02610	5.5	4	5	7	7	11	5
-	epsilon subunit of malonate decarboxylase	PA14_02620	4.5	4	4	5	4	7	4
-	malonate carrier protein	PA14_02630	13.5	14	13	17	14	18	12
-	malonate transporter subunit MadM	PA14_02640	14.5	12	13	18	14	21	17
-	malonate utilization transcriptional regulator	PA14_02650	36.5	40	34	35	33	32	24
-	LysR family transcriptional regulator	PA14_02660	19.5	22	19	31	26	25	22
-	aldehyde dehydrogenase	PA14_02680	4	4	4	4	4	4	4
-	amino acid permease	PA14_02690	4	4	4	4	4	4	4
-	aminotransferase	PA14_02700	4	4	4	5	4	4	4
-	hypothetical protein	PA14_02720	4	4	4	4	4	4	4
-	dihydrodipicolinate synthetase	PA14_02730	6.5	6	5	7	7	6	4
-	class II aldolase/adducin domain-containing protein	PA14_02740	4	4	4	4	4	4	4
-	transcriptional regulator	PA14_02750	72.5	82	71	79	75	68	59
-	CoA transferase, subunit A	PA14_02760	15.5	16	10	40	13	41	11
-	CoA transferase subunit B	PA14_02770	11	11	7	30	10	34	10
pcaF	beta-ketoadipyl CoA thiolase	PA14_02790	12	12	10	35	13	39	12
pcaT	dicarboxylic acid transporter PcaT	PA14_02810	9	8	7	23	19	31	27
pcaB	3-carboxy-cis,cis-muconate cycloisomerase	PA14_02830	26.5	24	24	50	45	52	45
pcaD	beta-ketoadipate enol-lactone hydrolase	PA14_02840	21.5	19	18	51	50	55	47
pcaC	gamma-carboxymuconolactone decarboxylase	PA14_02850	26.5	23	19	66	58	74	64
-	transcriptional regulator	PA14_02870	37	36	32	48	50	47	40
-	hypothetical protein	PA14_02890	4	4	4	5	4	4	4
pcaK	4-hydroxybenzoate transporter PcaK	PA14_02900	6.5	9	4	14	4	17	4
-	IclR family transcriptional regulator	PA14_02910	88	87	84	64	62	55	55
-	oxidoreductase	PA14_02930	12	13	11	12	7	12	8
-	hypothetical protein	PA14_02960	9.5	8	8	11	9	11	7
-	hypothetical protein	PA14_02970	11.5	11	12	11	13	10	10
-	porin	PA14_02980	4	4	4	4	4	4	4
-	MFS transporter	PA14_02990	4	4	4	5	4	7	4
-	hypothetical protein	PA14_03000	4	4	4	7	5	8	4
-	TetR family transcriptional regulator	PA14_03010	66	75	64	62	48	49	42
-	shikimate 5-dehydrogenase	PA14_03020	4	4	4	4	4	4	4
aroQ2	3-dehydroquinate dehydratase	PA14_03030	8	10	12	10	10	7	5
-	MFS transporter	PA14_03040	28.5	33	42	27	32	20	20
pobA	4-hydroxybenzoate 3-monooxygenase	PA14_03050	19	26	10	27	7	21	8
-	transcriptional regulator	PA14_03070	31	33	30	48	46	49	46
-	acetyltransferase	PA14_03080	45.5	49	48	62	56	71	63
-	hypothetical protein	PA14_03090	74.5	78	69	148	110	207	192
-	hypothetical protein	PA14_03100	4	5	5	4	5	5	4
-	hypothetical protein	PA14_03110	27	35	25	11	13	8	8
-	transcriptional regulator	PA14_03120	47.5	58	54	49	43	41	32
-	hypothetical protein	PA14_03130	42.5	40	41	59	62	53	44
-	hypothetical protein	PA14_03150	120	134	119	139	147	127	118
-	hypothetical protein	PA14_03160	32	36	33	53	39	74	79
-	hypothetical protein	PA14_03163	736	896	747	839	710	755	696
-	hypothetical protein	PA14_03166	321	403	331	301	272	283	251
-	hypothetical protein	PA14_03170	46	52	44	40	39	36	29
-	hypothetical protein	PA14_03180	191.5	206	165	163	152	167	148
-	hypothetical protein	PA14_03190	50	58	52	56	51	62	56
-	hypothetical protein	PA14_03200	13.5	17	15	16	14	14	13
-	hypothetical protein	PA14_03210	9.5	15	15	17	17	13	12
-	hypothetical protein	PA14_03220	11	15	13	15	12	11	11
hcpC	secreted protein Hcp	PA14_03240	4	4	4	6	4	4	5
-	hypothetical protein	PA14_03250	66.5	87	71	79	60	51	46
-	hypothetical protein	PA14_03265	88.5	108	86	88	71	66	58
-	hypothetical protein	PA14_03270	67.5	79	68	81	70	58	56
-	hypothetical protein	PA14_03285	51	56	47	56	51	46	44
-	hypothetical protein	PA14_03290	286	327	285	211	191	205	177
-	hypothetical protein	PA14_03300	126	133	126	86	83	81	66
-	hypothetical protein	PA14_03310	13.5	18	14	15	14	12	10
-	hypothetical protein	PA14_03320	71.5	76	72	71	69	60	61
-	hypothetical protein	PA14_03330	34	36	33	30	28	23	23
-	hypothetical protein	PA14_03340	30.5	35	33	27	25	21	20
-	hypothetical protein	PA14_03350	212	220	190	212	180	225	205
-	hypothetical protein	PA14_03360	144.5	157	132	201	163	165	150
-	hypothetical protein	PA14_03370	81.5	88	72	86	70	70	66
-	hypothetical protein	PA14_03380	59.5	68	52	65	56	63	57
-	hypothetical protein	PA14_03390	15	18	13	14	13	13	11
-	hypothetical protein	PA14_03400	8.5	10	7	8	6	6	4
-	Arg tRNA	PA14_03410	328	429	307	61	54	358	214
-	hypothetical protein	PA14_03420	4	4	4	4	4	4	4
gabD	succinate-semialdehyde dehydrogenase I	PA14_03430	82	97	81	224	189	196	120
gabT	4-aminobutyrate aminotransferase	PA14_03450	152.5	131	143	276	257	246	148
-	hypothetical protein	PA14_03470	102.5	112	117	86	97	66	82
-	GntR family transcriptional regulator	PA14_03480	8	9	8	19	15	13	12
-	hypothetical protein	PA14_03490	28.5	27	24	76	65	49	71
-	hypothetical protein	PA14_03510	38.5	41	37	93	86	71	102
-	hypothetical protein	PA14_03520	43	41	41	95	86	68	116
-	transcriptional regulator	PA14_03530	18.5	22	17	18	17	11	10
-	MFS transporter	PA14_03550	4	4	4	4	4	4	4
-	hypothetical protein	PA14_03560	5.5	6	5	8	6	9	8
-	transcriptional regulator	PA14_03580	39	42	37	70	64	64	60
-	hypothetical protein	PA14_03590	5	5	4	16	9	22	14
-	Zn-dependent protease with chaperone function	PA14_03610	41	65	47	16	9	7	5
-	hypothetical protein	PA14_03620	7.5	6	7	10	7	7	6
-	ArsR family transcriptional regulator	PA14_03630	21	24	23	31	29	31	29
cysA	sulfate transport protein CysA	PA14_03650	133	71	176	136	105	27	41
cysW	sulfate transport protein CysW	PA14_03670	67	35	91	68	55	13	21
cysT	sulfate transport protein CysT	PA14_03680	54.5	25	65	68	58	11	18
sbp	sulfate-binding protein	PA14_03700	89.5	41	114	129	99	18	32
-	hypothetical protein	PA14_03710	134	63	278	173	159	39	60
-	sensory box GGDEF domain-containing protein	PA14_03720	41.5	45	46	30	32	24	23
-	fatty acid desaturase	PA14_03730	285	294	249	314	284	250	214
-	sodium:solute symporter	PA14_03760	4	4	4	4	4	4	4
speB1	agmatinase	PA14_03770	6.5	7	6	6	5	6	5
-	transcriptional regulator	PA14_03780	21	21	20	44	35	34	32
-	sensory box GGDEF domain-containing protein	PA14_03790	16.5	15	15	21	24	32	40
oprE	anaerobically-induced outer membrane porin OprE precursor	PA14_03800	153.5	284	330	310	249	174	177
aguA	agmatine deiminase	PA14_03810	63.5	69	58	58	44	46	39
aguB	N-carbamoylputrescine amidohydrolase	PA14_03830	24.5	36	21	24	8	7	4
aguR	transcriptional regulator AguR	PA14_03840	22.5	20	21	21	26	21	20
-	periplasmic polyamine binding protein	PA14_03855	23.5	24	26	27	23	29	24
-	glutamine synthetase	PA14_03860	166.5	197	125	362	279	395	276
spuA	glutamine amidotransferase	PA14_03870	34.5	50	31	122	78	161	72
spuB	glutamine synthetase	PA14_03880	63	73	51	179	122	218	113
spuC	aminotransferase	PA14_03900	131	115	111	306	244	355	193
spuD	polyamine transport protein	PA14_03920	250.5	258	205	534	374	530	401
spuE	polyamine transport protein	PA14_03930	77	81	72	126	106	140	92
spuF	polyamine transport protein PotG	PA14_03940	83	77	77	129	110	159	104
spuG	polyamine transport protein PotH	PA14_03950	73.5	72	65	104	90	131	89
spuH	polyamine transport protein PotI	PA14_03960	152.5	138	143	200	170	232	156
-	hypothetical protein	PA14_03980	12.5	11	9	15	14	12	11
-	transcriptional regulator	PA14_04000	18.5	20	18	29	31	25	22
-	hypothetical protein	PA14_04010	110	101	90	224	196	307	352
-	hypothetical protein	PA14_04020	35.5	40	42	28	35	26	29
-	hypothetical protein	PA14_04030	58	65	59	63	66	51	45
-	hypothetical protein	PA14_04040	70.5	82	77	86	100	84	108
-	proline hydroxylase	PA14_04050	45	56	49	37	39	38	31
-	hypothetical protein	PA14_04060	4	4	4	4	5	4	4
-	hypothetical protein	PA14_04070	104.5	112	117	131	123	190	156
-	ABC transporter permease	PA14_04080	58.5	61	60	64	59	65	64
-	ABC transporter substrate-binding protein	PA14_04090	74.5	78	69	104	89	118	116
-	hypothetical protein	PA14_04100	564	411	395	1187	1115	1530	1650
serA	D-3-phosphoglycerate dehydrogenase	PA14_04110	319.5	355	300	236	247	179	160
-	hypothetical protein	PA14_04140	177	198	171	153	145	116	111
-	hypothetical protein	PA14_04150	121.5	122	116	239	209	182	178
-	transcriptional regulator	PA14_04160	131.5	142	115	104	91	73	62
-	hypothetical protein	PA14_04180	28.5	33	30	26	29	21	20
-	acetylpolyamine aminohydrolase	PA14_04190	4	4	4	9	10	11	8
-	transporter	PA14_04210	4	4	4	6	6	5	4
-	ABC transporter substrate-binding protein	PA14_04220	4	4	4	4	5	6	4
-	ABC transporter permease	PA14_04230	4	4	4	4	4	4	4
-	ABC transporter permease	PA14_04240	4	4	4	4	4	4	4
-	ABC transporter ATP-binding protein	PA14_04250	4	4	4	4	4	4	4
-	transcriptional regulator	PA14_04270	17.5	18	16	26	24	29	29
-	hypothetical protein	PA14_04290	29.5	42	18	34	14	28	25
-	hypothetical protein	PA14_04300	209	168	160	504	564	813	939
rpiA	ribose-5-phosphate isomerase A	PA14_04310	141	169	151	113	106	86	81
ilvA1	threonine dehydratase	PA14_04320	131	151	131	108	99	71	58
-	hypothetical protein	PA14_04330	76.5	78	83	88	83	115	127
-	hypothetical protein	PA14_04340	49	48	51	44	43	50	54
-	integral membrane protein	PA14_04350	26	31	27	22	21	26	30
-	MFS transporter	PA14_04370	17.5	20	18	17	20	15	14
-	hypothetical protein	PA14_04380	48.5	57	48	55	62	47	45
ygdP	dinucleoside polyphosphate hydrolase	PA14_04390	811	943	854	722	624	714	567
ptsP	phosphoenolpyruvate-protein phosphotransferase PtsP	PA14_04410	255	261	254	413	372	314	282
-	hypothetical protein	PA14_04420	53	60	58	48	44	54	46
-	hypothetical protein	PA14_04430	37.5	47	39	60	55	50	44
-	permease	PA14_04440	81	95	84	38	37	38	27
lgt	prolipoprotein diacylglyceryl transferase	PA14_04460	124	125	112	72	71	68	60
thyA	thymidylate synthase	PA14_04480	151	173	147	107	104	78	70
-	hypothetical protein	PA14_04490	33.5	31	29	46	50	45	47
-	hypothetical protein	PA14_04510	33	31	33	55	56	52	66
-	hypothetical protein	PA14_04520	34.5	33	34	55	51	50	56
-	hypothetical protein	PA14_04530	67.5	59	64	53	61	57	65
glpQ	glycerophosphoryl diester phosphodiesterase, periplasmic	PA14_04550	4	4	4	4	4	4	4
-	hypothetical protein	PA14_04560	13.5	14	15	16	13	15	12
-	hypothetical protein	PA14_04570	6	6	4	7	6	8	7
folA	dihydrofolate reductase	PA14_04580	83.5	90	77	61	59	41	29
-	hypothetical protein	PA14_04590	53.5	60	59	59	56	54	48
-	transporter	PA14_04610	71	91	81	26	20	13	9
ilvD	dihydroxy-acid dehydratase	PA14_04630	87.5	97	85	106	92	72	54
-	hypothetical protein	PA14_04640	62	78	76	29	46	27	46
pfpI	protease PfpI	PA14_04650	14.5	7	17	102	233	136	279
-	hypothetical protein	PA14_04660	63	78	68	53	54	37	33
mutM	formamidopyrimidine-DNA glycosylase	PA14_04670	182	213	182	147	149	114	102
-	hypothetical protein	PA14_04680	81.5	88	67	47	37	31	26
-	hypothetical protein	PA14_04690	255.5	251	193	275	217	229	181
-	hypothetical protein	PA14_04700	92.5	112	91	93	90	80	67
-	hypothetical protein	PA14_04710	693.5	1109	674	149	71	67	47
-	gamma-glutamyltranspeptidase	PA14_04730	47	50	47	45	45	49	49
fdx1	ferredoxin (4Fe-4S)	PA14_04750	382	424	359	194	169	220	170
coaD	phosphopantetheine adenylyltransferase	PA14_04760	417	475	387	290	278	238	183
-	oxidoreductase	PA14_04780	37	45	36	55	59	61	72
-	hypothetical protein	PA14_04790	44	51	45	75	86	74	119
-	aldehyde dehydrogenase	PA14_04810	51	59	55	86	100	74	115
-	TetR family transcriptional regulator	PA14_04820	62.5	71	62	98	98	85	95
-	acetyltransferase	PA14_04830	46.5	45	44	40	38	42	41
-	hypothetical protein	PA14_04840	42	42	43	40	43	40	39
-	hypothetical protein	PA14_04850	38	39	46	36	37	35	38
-	methyltransferase	PA14_04860	51	54	53	54	62	43	51
-	hypothetical protein	PA14_04870	57	58	54	67	68	53	58
-	zinc protease	PA14_04890	62.5	66	57	72	76	61	64
ftsY	signal recognition particle receptor FtsY	PA14_04900	191	206	198	167	161	135	121
ftsE	cell division ATP-binding protein FtsE	PA14_04910	199	213	205	197	180	145	139
ftsX	cell division protein FtsX	PA14_04920	184	198	198	149	143	145	136
rpoH	RNA polymerase factor sigma-32	PA14_04930	1090	1100	1129	1293	1229	1297	1150
-	hypothetical protein	PA14_04940	150.5	132	154	111	117	146	134
mtgA	monofunctional biosynthetic peptidoglycan transglycosylase	PA14_04950	57	62	60	33	32	27	24
-	hypothetical protein	PA14_04960	120	127	118	130	136	138	135
-	sulfur carrier protein ThiS	PA14_04970	169	186	155	113	99	82	83
thiG	thiazole synthase	PA14_04980	190	198	189	116	106	82	86
trmB	tRNA (guanine-N(7)-)-methyltransferase	PA14_05000	122	144	128	49	46	39	39
-	hypothetical protein	PA14_05010	10.5	13	13	4	4	4	4
-	hypothetical protein	PA14_05020	28.5	32	29	44	38	47	52
-	hypothetical protein	PA14_05030	70.5	86	68	46	45	42	38
-	coproporphyrinogen III oxidase	PA14_05040	35.5	40	33	14	12	10	8
-	deoxyribonucleotide triphosphate pyrophosphatase	PA14_05050	221.5	247	212	161	120	159	126
-	hypothetical protein	PA14_05060	167	182	144	122	89	132	102
-	methionine biosynthesis protein	PA14_05070	96.5	120	95	38	26	20	14
metX	homoserine O-acetyltransferase	PA14_05080	135.5	166	132	55	35	26	16
-	hypothetical protein	PA14_05110	58.5	58	48	67	56	76	56
-	hypothetical protein	PA14_05120	63.5	81	86	131	112	75	58
-	hypothetical protein	PA14_05130	109	146	154	212	171	142	117
proC	pyrroline-5-carboxylate reductase	PA14_05150	99.5	128	144	231	194	137	111
-	hypothetical protein	PA14_05160	145.5	193	188	264	182	151	112
pilT	twitching motility protein PilT	PA14_05180	190	206	172	197	183	189	170
pilU	twitching motility protein PilU	PA14_05190	90.5	93	79	95	78	109	107
-	cation efflux system protein	PA14_05200	20.5	23	21	28	27	42	44
-	hypothetical protein	PA14_05210	83	100	80	123	116	136	121
-	cystathionine beta-synthase	PA14_05220	86.5	70	87	136	171	94	161
-	cystathionine gamma-lyase	PA14_05230	83.5	69	87	115	140	71	126
pyrC	dihydroorotase	PA14_05250	64.5	63	64	60	64	51	49
pyrB	aspartate carbamoyltransferase	PA14_05260	66.5	74	65	48	46	47	44
pyrR	bifunctional pyrimidine regulatory protein PyrR/uracil phosphoribosyltransferase	PA14_05270	42.5	41	41	31	36	36	33
yqgF	Holliday junction resolvase-like protein	PA14_05280	66.5	76	66	71	68	56	54
-	hypothetical protein	PA14_05290	103.5	117	98	112	105	85	78
-	TonB domain-containing protein	PA14_05300	52.5	65	52	38	35	31	27
gshB	glutathione synthetase	PA14_05310	64	71	60	88	85	80	76
pilG	twitching motility protein PilG	PA14_05320	771	825	693	626	486	501	378
pilH	twitching motility protein PilH	PA14_05330	414.5	437	351	397	324	311	252
pilI	twitching motility protein PilI	PA14_05340	241.5	254	224	213	172	174	140
pilJ	twitching motility protein PilJ	PA14_05360	208.5	224	189	162	141	143	116
pilK	methyltransferase PilK	PA14_05380	158.5	162	143	120	106	126	98
chpA	ChpA	PA14_05390	125.5	119	118	105	92	97	84
-	methylesterase	PA14_05400	107.5	97	96	77	66	80	74
-	chemotaxis protein	PA14_05410	126.5	120	110	79	74	80	80
-	transcriptional regulator	PA14_05420	33.5	32	31	24	20	24	25
-	chemotaxis protein	PA14_05430	6	7	6	4	4	4	4
-	hypothetical protein	PA14_05440	28.5	31	24	35	33	25	25
-	16S ribosomal RNA methyltransferase RsmE	PA14_05450	89	96	88	64	56	50	41
bioA	adenosylmethionine-8-amino-7-oxononanoate aminotransferase	PA14_05460	66	71	61	64	53	55	44
-	hypothetical protein	PA14_05480	148	164	142	124	117	112	101
-	hypothetical protein	PA14_05500	148.5	164	111	127	117	157	143
-	hypothetical protein	PA14_05510	677.5	653	598	1426	1880	1350	2128
mexR	multidrug resistance operon repressor MexR	PA14_05520	76	80	72	65	58	159	81
mexA	RND multidrug efflux membrane fusion protein MexA	PA14_05530	155	149	150	150	144	287	206
mexB	RND multidrug efflux transporter MexB	PA14_05540	184	166	181	165	157	286	216
oprM	major intrinsic multiple antibiotic resistance efflux outer membrane protein OprM precursor	PA14_05550	217	204	233	211	206	364	287
-	ATP-dependent RNA helicase	PA14_05560	238	240	245	232	234	187	177
-	hypothetical protein	PA14_05580	219	247	210	239	242	231	236
metF	5,10-methylenetetrahydrofolate reductase	PA14_05590	138	152	146	163	158	117	100
-	hypothetical protein	PA14_05600	183.5	196	195	243	238	168	152
sahH	S-adenosyl-L-homocysteine hydrolase	PA14_05620	467.5	522	492	700	658	448	354
-	hypothetical protein	PA14_05630	41.5	40	113	35	119	38	184
-	hypothetical protein	PA14_05640	4	4	22	4	30	4	26
-	hypothetical protein	PA14_05650	4	4	36	4	34	4	29
-	transcriptional regulator	PA14_05660	125.5	145	132	155	169	154	175
codA	cytosine deaminase	PA14_05690	40	41	38	14	9	25	10
codB	cytosine permease	PA14_05700	27	31	26	15	9	17	8
-	dihydropyrimidine dehydrogenase	PA14_05740	10.5	9	4	29	9	117	8
-	oxidoreductase	PA14_05750	7.5	7	4	23	8	82	7
dhT	phenylhydantoinase	PA14_05770	49.5	54	33	185	94	310	109
-	hypothetical protein	PA14_05775	4	4	4	4	4	4	4
-	transporter	PA14_05790	6.5	7	6	17	10	39	14
amaB	allantoate amidohydrolase	PA14_05810	15.5	16	10	42	20	147	33
-	hypothetical protein	PA14_05820	12	10	11	65	79	80	34
gcdH	glutaryl-CoA dehydrogenase	PA14_05840	30	26	30	136	153	239	86
-	LysR family transcriptional regulator	PA14_05850	75	84	79	82	77	86	71
-	hypothetical protein	PA14_05860	129	110	102	244	275	257	238
-	phosphate transporter	PA14_05870	4	4	4	4	4	4	4
-	membrane-bound protease	PA14_05880	8.5	8	7	23	16	45	42
-	stomatin-like protein	PA14_05890	5	5	5	8	8	12	10
-	periplasmic transport system	PA14_05910	12.5	12	12	19	19	24	22
-	hypothetical protein	PA14_05920	25.5	28	27	26	30	26	26
dbpA	ATP-dependent RNA helicase DbpA	PA14_05950	59	68	60	62	56	61	43
-	cold-shock protein	PA14_05960	9902.5	13113	11231	9327	8873	5994	5743
-	hypothetical protein	PA14_05970	96	125	120	57	59	48	47
-	EmrB/QacA family drug resistance transporter	PA14_05990	28	29	27	33	33	31	33
-	ClpA/B protease ATP binding subunit	PA14_06000	8	6	6	22	24	50	58
-	hypothetical protein	PA14_06010	109.5	62	81	212	367	385	514
-	acyltransferase	PA14_06030	135.5	158	131	146	113	111	90
-	hypothetical protein	PA14_06040	43	29	40	105	129	153	186
creB	DNA-binding response regulator CreB	PA14_06060	65	71	59	81	80	66	61
creC	sensory histidine kinase CreC	PA14_06070	40.5	44	35	44	42	34	29
creD	hypothetical protein	PA14_06080	4.5	5	4	5	6	5	5
-	hypothetical protein	PA14_06090	4	4	4	4	4	4	4
-	hypothetical protein	PA14_06120	20	18	17	22	20	24	29
-	hypothetical protein	PA14_06130	23.5	24	23	44	40	39	47
-	hypothetical protein	PA14_06150	71	70	68	100	100	104	101
-	hydroxamate-type ferrisiderophore receptor	PA14_06160	4	4	5	4	7	8	12
-	transmembrane sensor	PA14_06170	30.5	16	51	34	74	58	100
-	RNA polymerase sigma factor	PA14_06180	72.5	38	124	69	141	121	190
-	glutathione S-transferase	PA14_06190	54	57	42	84	63	64	57
-	hypothetical protein	PA14_06200	4	4	4	4	4	4	4
-	transcriptional regulator	PA14_06210	33	33	30	39	38	37	32
-	permease	PA14_06230	4	4	4	8	4	7	4
-	LysR family transcriptional regulator	PA14_06240	10	13	10	15	16	16	15
-	GNAT family acetyltransferase	PA14_06250	48.5	42	49	76	69	46	31
-	LysR family transcriptional regulator	PA14_06260	24.5	22	20	70	60	72	65
-	hydrolase	PA14_06270	6.5	6	7	14	10	19	27
-	hypothetical protein	PA14_06280	93	111	85	74	65	81	75
glcB	malate synthase G	PA14_06290	78	93	176	147	203	133	156
-	GNAT family acetyltransferase	PA14_06300	16	16	12	36	31	51	59
-	ACT domain-containing protein	PA14_06310	28	26	25	98	79	161	192
-	hypothetical protein	PA14_06320	47.5	44	54	49	60	49	36
-	serine/threonine protein kinase	PA14_06330	30	33	29	45	45	41	41
-	molybdenum transport regulator	PA14_06340	29.5	37	32	64	65	47	47
-	hypothetical protein	PA14_06350	37.5	32	38	35	27	32	34
-	phosphoribosyl transferase	PA14_06360	6.5	4	6	6	11	10	13
-	hypothetical protein	PA14_06390	45.5	34	48	66	88	104	148
-	LysR family transcriptional regulator	PA14_06400	14	16	13	17	16	12	9
-	hypothetical protein	PA14_06420	4	4	4	4	5	4	4
-	hypothetical protein	PA14_06430	4	5	4	6	4	6	6
-	acetyl-CoA carboxylase biotin carboxylase subunit	PA14_06450	7	8	8	11	11	12	10
-	hypothetical protein	PA14_06460	8	9	9	14	12	13	12
-	hydrolase	PA14_06480	10	11	11	15	15	16	14
bioB	biotin synthase	PA14_06500	43	43	37	65	56	57	42
bioF	8-amino-7-oxononanoate synthase	PA14_06510	21	21	19	24	21	19	17
-	biotin biosynthesis protein bioH	PA14_06530	24.5	25	21	30	27	37	38
-	biotin synthesis protein BioC	PA14_06540	13	12	12	15	14	18	18
bioD	dithiobiotin synthetase	PA14_06570	7.5	8	8	11	11	11	11
-	hypothetical protein	PA14_06580	218.5	253	210	210	205	404	366
-	acyl-CoA dehydrogenase	PA14_06600	65	74	57	111	96	128	115
-	acyl-CoA dehydrogenase	PA14_06620	9.5	8	9	17	16	13	11
-	acyl-CoA dehydrogenase	PA14_06640	28	30	31	31	34	29	30
nirN	c-type cytochrome	PA14_06650	4	4	4	4	4	4	4
nirE	uroporphyrin-III c-methyltransferase	PA14_06660	4	4	4	4	4	4	4
nirJ	heme d1 biosynthesis protein NirJ	PA14_06670	4	4	4	4	4	4	4
nirH	hypothetical protein	PA14_06680	7	8	7	4	5	4	4
nirG	transcriptional regulator	PA14_06690	4	4	4	4	4	4	4
nirL	heme d1 biosynthesis protein NirL	PA14_06700	4	4	4	4	4	4	4
-	transcriptional regulator	PA14_06710	4	4	4	4	4	4	4
nirF	heme d1 biosynthesis protein NirF	PA14_06720	4	4	4	4	4	4	4
nirC	c-type cytochrome	PA14_06730	4	4	4	4	4	4	4
nirM	cytochrome c-551	PA14_06740	5	4	4	4	4	4	4
nirS	nitrite reductase	PA14_06750	12	9	18	4	4	4	4
nirQ	regulatory protein NirQ	PA14_06770	25.5	18	20	37	39	50	47
-	cytochrome c oxidase subunit	PA14_06790	4	4	4	5	7	7	5
-	hypothetical protein	PA14_06800	4	4	4	4	4	4	4
norC	nitric-oxide reductase subunit C	PA14_06810	4	4	4	4	4	4	4
norB	nitric-oxide reductase subunit B	PA14_06830	4	4	4	4	4	4	4
-	dinitrification protein NorD	PA14_06840	4	4	4	4	4	4	4
-	hypothetical protein	PA14_06860	20.5	19	27	11	11	10	6
dnr	transcriptional regulator Dnr	PA14_06870	46	42	52	12	10	16	9
-	rsmYregulatoryRNA	PA14_06875	3477	5159	3367	903	1301	18190	10510
-	LysR family transcriptional regulator	PA14_06880	9	11	11	6	4	6	7
-	hypothetical protein	PA14_06890	10.5	13	73	16	20	15	13
-	hypothetical protein	PA14_06900	11	16	42	17	17	13	12
-	class III pyridoxal phosphate-dependent aminotransferase	PA14_06920	9	9	35	11	16	11	9
-	glutamine amidotransferase	PA14_06930	6	5	24	8	12	7	6
-	hypothetical protein	PA14_06940	4	4	4	4	4	4	4
-	LuxR family transcriptional regulator	PA14_06950	34	36	33	47	45	39	34
-	hypothetical protein	PA14_06960	6.5	8	8	15	15	14	9
-	Cro/CI family transcriptional regulator	PA14_06970	47	53	47	49	43	49	35
-	hypothetical protein	PA14_06980	80	75	71	102	127	124	147
-	hypothetical protein	PA14_06990	132.5	121	114	172	195	189	225
dsbB	disulfide bond formation protein	PA14_07000	66.5	73	60	74	75	62	57
-	hypothetical protein	PA14_07010	5.5	5	6	7	7	7	6
-	hypothetical protein	PA14_07020	13.5	11	11	36	37	52	56
-	cytochrome c'	PA14_07030	140	136	147	94	90	108	93
-	hypothetical protein	PA14_07040	225.5	264	229	141	136	129	109
-	hypothetical protein	PA14_07050	7	7	11	18	23	32	43
-	hypothetical protein	PA14_07060	24	30	24	30	30	27	22
-	hypothetical protein	PA14_07070	30	27	33	21	21	25	20
metK	S-adenosylmethionine synthetase	PA14_07090	771.5	813	783	897	979	330	424
-	ArsR family transcriptional regulator	PA14_07110	665.5	708	809	562	660	219	247
tktA	transketolase	PA14_07130	240.5	273	261	183	192	145	141
-	hypothetical protein	PA14_07140	112	124	135	70	66	61	54
-	hypothetical protein	PA14_07150	11.5	13	8	18	17	12	12
epd	D-erythrose 4-phosphate dehydrogenase	PA14_07170	132	143	128	81	82	62	56
pgk	phosphoglycerate kinase	PA14_07190	251	286	271	174	172	138	127
-	hypothetical protein	PA14_07200	366	409	393	300	299	372	394
-	hypothetical protein	PA14_07210	328	368	334	216	195	183	179
fda	fructose-1,6-bisphosphate aldolase	PA14_07230	434	514	453	418	433	352	398
-	hypothetical protein	PA14_07240	109.5	122	112	76	77	60	68
-	hypothetical protein	PA14_07250	4	4	4	7	7	14	14
-	hypothetical protein	PA14_07260	29.5	29	31	36	43	49	59
-	hypothetical protein	PA14_07280	74	86	74	24	18	20	15
-	hypothetical protein	PA14_07290	49	58	51	38	39	39	36
-	hypothetical protein	PA14_07300	39.5	45	39	23	24	26	24
-	hydrolase	PA14_07310	45	47	39	32	31	29	27
-	hypothetical protein	PA14_07330	198.5	317	263	224	215	188	179
-	transcriptional regulator	PA14_07340	22.5	27	22	15	17	11	9
-	hypothetical protein	PA14_07355	24	19	18	53	48	86	89
-	hypothetical protein	PA14_07360	34	38	35	48	51	45	42
-	hypothetical protein	PA14_07370	48	25	63	201	432	311	682
-	hypothetical protein	PA14_07380	36.5	41	37	34	34	36	37
-	hypothetical protein	PA14_07400	29	31	28	26	27	24	26
-	hypothetical protein	PA14_07410	21.5	24	22	20	20	13	13
-	hypothetical protein	PA14_07420	35	44	42	38	36	31	30
-	hypothetical protein	PA14_07430	18	17	17	34	44	25	50
-	hypothetical protein	PA14_07440	16.5	20	18	15	15	12	10
-	hypothetical protein	PA14_07450	66	83	67	61	55	47	38
-	hypothetical protein	PA14_07460	122	168	127	59	51	61	45
-	Met tRNA	PA14_07470	1182.5	1553	1318	1331	1074	591	346
-	reverse transcriptase	PA14_07480	291.5	367	355	334	290	329	318
-	hypothetical protein	PA14_07500	5	6	6	9	8	16	19
rpoD	RNA polymerase sigma factor RpoD	PA14_07520	1156.5	1504	1579	1244	961	926	646
dnaG	DNA primase	PA14_07530	162.5	210	219	120	94	118	78
-	hypothetical protein	PA14_07550	587.5	706	699	320	276	177	134
rpsU	30S ribosomal protein S21	PA14_07560	7105.5	8744	7401	2804	2268	2157	1325
gcp	DNA-binding/iron metalloprotein/AP endonuclease	PA14_07570	199	244	237	110	95	93	76
-	glycerol-3-phosphate acyltransferase PlsY	PA14_07580	50	54	51	57	54	59	51
folB	dihydroneopterin aldolase	PA14_07590	162.5	183	184	98	89	96	73
-	2-amino-4-hydroxy-6-hydroxymethyldihydropteridine pyrophosphokinase	PA14_07600	115	131	138	61	54	66	55
cca	multifunctional tRNA nucleotidyl transferase/2'3'-cyclic phosphodiesterase/2'nucleotidase/phosphatase	PA14_07620	30.5	35	32	36	31	34	32
-	hypothetical protein	PA14_07630	8.5	8	6	13	11	21	20
-	SpoVR family protein	PA14_07650	21.5	16	14	122	119	264	300
-	hypothetical protein	PA14_07660	25.5	20	17	136	123	261	309
-	hypothetical protein	PA14_07680	64	50	46	325	298	571	708
glpE	thiosulfate sulfurtransferase	PA14_07690	52	62	49	59	57	52	50
apaH	diadenosine tetraphosphatase	PA14_07700	85	83	79	84	83	84	83
apaG	ApaG protein	PA14_07710	110	116	105	122	110	126	115
ksgA	dimethyladenosine transferase	PA14_07730	110.5	113	108	54	49	50	43
pdxA	4-hydroxythreonine-4-phosphate dehydrogenase	PA14_07740	138.5	131	124	87	94	94	88
surA	peptidyl-prolyl cis-trans isomerase SurA	PA14_07760	308.5	315	297	166	169	213	196
ostA	organic solvent tolerance protein OstA	PA14_07770	431.5	466	422	340	342	301	281
-	hypothetical protein	PA14_07780	85	94	97	83	80	84	81
-	nucleotidyl transferase	PA14_07790	62	67	70	66	62	70	61
-	hypothetical protein	PA14_07800	83	82	92	71	68	89	80
-	hypothetical protein	PA14_07810	28	30	24	47	45	50	49
-	histidine kinase	PA14_07820	49.5	53	48	37	34	44	34
-	two-component response regulator	PA14_07840	55	51	53	68	64	72	59
-	ABC transporter substrate-binding protein	PA14_07850	107	99	60	99	63	91	66
-	ABC transporter ATP-binding protein	PA14_07860	20	23	15	40	36	47	42
-	ABC transporter substrate-binding protein	PA14_07870	32	25	18	62	51	97	76
-	ABC transporter permease	PA14_07890	6	6	4	13	12	17	15
-	ABC transporter permease	PA14_07900	9	9	8	17	15	18	18
rpe	ribulose-phosphate 3-epimerase	PA14_07910	108.5	127	128	47	45	49	42
-	phosphoglycolate phosphatase	PA14_07930	117	127	122	50	48	55	48
trpE	anthranilate synthase component I	PA14_07940	163.5	180	162	176	180	152	121
prtN	transcriptional regulator PrtN	PA14_07950	97	117	113	162	140	165	130
prtR	transcriptional regulator PrtR	PA14_07960	102	108	91	126	111	105	89
-	hypothetical protein	PA14_07970	33.5	51	51	72	62	58	62
-	hypothetical protein	PA14_07980	89.5	137	130	117	115	130	136
-	hypothetical protein	PA14_07990	29.5	41	40	35	25	43	41
-	hypothetical protein	PA14_08000	78	96	96	104	89	116	111
-	hypothetical protein	PA14_08010	53.5	68	68	61	51	76	65
-	bacteriophage protein	PA14_08020	51	56	60	49	40	76	68
-	phage baseplate assembly protein	PA14_08030	41.5	56	55	42	33	64	63
-	phage tail protein	PA14_08040	28.5	38	34	32	32	52	54
-	tail fiber protein	PA14_08050	38	45	43	38	34	73	75
-	tail fiber assembly protein	PA14_08060	54	56	43	29	24	100	87
-	phage tail sheath protein	PA14_08070	37	46	46	85	68	143	139
-	phage tail tube protein	PA14_08090	52	62	66	110	84	177	167
-	hypothetical protein	PA14_08100	38	42	48	75	61	115	112
-	hypothetical protein	PA14_08110	21	26	28	37	36	65	56
-	tail length determinator protein	PA14_08120	32.5	40	45	35	26	71	60
-	hypothetical protein	PA14_08130	27	33	39	34	26	54	50
-	hypothetical protein	PA14_08140	22.5	32	36	32	26	49	44
-	phage late control gene D protein	PA14_08150	21.5	27	28	27	20	40	37
-	lytic enzyme	PA14_08160	12	19	21	19	15	31	29
-	hypothetical protein	PA14_08180	16	19	23	21	16	36	32
-	hypothetical protein	PA14_08190	13	20	18	20	14	32	31
-	hypothetical protein	PA14_08200	25.5	32	35	33	23	57	52
-	hypothetical protein	PA14_08210	101	121	131	211	170	257	244
-	hypothetical protein	PA14_08220	100	115	128	183	149	221	215
-	hypothetical protein	PA14_08230	99	115	121	201	156	226	223
-	hypothetical protein	PA14_08240	30.5	40	43	42	30	55	55
-	hypothetical protein	PA14_08250	32.5	44	44	44	37	63	64
-	minor tail protein L	PA14_08260	15.5	21	22	27	19	37	37
-	hypothetical protein	PA14_08270	18.5	24	27	28	24	39	38
-	bacteriophage protein	PA14_08280	25	32	37	36	28	53	52
-	phage-related protein, tail component	PA14_08300	16.5	21	23	23	19	34	33
-	hypothetical protein	PA14_08310	82.5	79	70	68	61	103	95
-	hypothetical protein	PA14_08320	150.5	138	120	155	129	217	188
-	hypothetical protein	PA14_08330	209	188	172	257	230	331	268
trpG	anthranilate synthase component II	PA14_08340	154.5	190	165	151	147	109	97
trpD	anthranilate phosphoribosyltransferase	PA14_08350	143	176	157	161	156	148	123
trpC	indole-3-glycerol-phosphate synthase	PA14_08360	142	169	159	181	184	157	129
vfr	cAMP-regulatory protein	PA14_08370	515.5	689	535	527	428	399	437
-	hypothetical protein	PA14_08380	204	248	215	114	111	132	101
speD	S-adenosylmethionine decarboxylase	PA14_08390	306.5	481	354	98	50	35	26
-	hypothetical protein	PA14_08400	148	152	156	158	159	175	200
-	HIT family protein	PA14_08420	40.5	41	33	130	97	183	201
-	ATPase	PA14_08430	54.5	55	51	84	79	77	72
-	short chain alcohol dehydrogenase	PA14_08440	53.5	55	54	62	73	55	62
-	hypothetical protein	PA14_08450	95	108	82	107	106	73	83
-	hypothetical protein	PA14_08460	58	64	58	108	134	101	150
-	hypothetical protein	PA14_08470	67.5	79	63	88	81	68	66
argC	N-acetyl-gamma-glutamyl-phosphate reductase	PA14_08480	248	263	255	149	145	145	121
-	hypothetical protein	PA14_08490	177.5	191	180	100	98	104	85
-	hypothetical protein	PA14_08500	243	266	238	138	123	140	123
-	iron-sulfur cluster insertion protein ErpA	PA14_08510	442	473	540	493	541	585	581
anmK	anhydro-N-acetylmuramic acid kinase	PA14_08520	184	182	182	147	175	207	210
-	hypothetical protein	PA14_08540	311.5	316	294	393	416	391	393
tyrZ	tyrosyl-tRNA synthetase	PA14_08560	305	341	291	147	118	140	111
-	16S ribosomal RNA	PA14_08570	32136.5	25083	42806	21991	14718	6934	26843
-	Ile tRNA	PA14_08580	5002	6762	5246	804	537	1337	605
-	Ala tRNA	PA14_08590	7027.5	8992	8214	2458	1518	2444	1285
-	23S ribosomal RNA	PA14_08600	37734.5	23059	42809	36211	42331	5125	22175
-	5S ribosomal RNA	PA14_08610	1520	2267	1963	559	188	1027	1179
birA	biotin--protein ligase	PA14_08620	248.5	284	221	82	64	101	74
-	pantothenate kinase	PA14_08630	176	182	158	58	46	76	63
-	hypothetical protein	PA14_08640	166	184	147	52	49	91	74
-	Tyr tRNA	PA14_08650	10215.5	12419	9771	4904	2986	3938	1914
-	Gly tRNA	PA14_08660	13500.5	16292	13708	5922	4290	4855	2579
-	Thr tRNA	PA14_08670	6038	7218	6544	2909	2039	1728	1044
tufB	elongation factor Tu	PA14_08680	6100.5	6950	6351	3330	2467	2320	1896
-	Trp tRNA	PA14_08690	2463.5	2865	2520	1271	988	1178	788
secE	preprotein translocase subunit SecE	PA14_08695	3353.5	3879	3426	1459	1228	1459	1030
nusG	transcription antitermination protein NusG	PA14_08710	4387.5	4871	4768	1747	1545	1762	1298
rplK	50S ribosomal protein L11	PA14_08720	4529.5	5572	5176	2475	2164	1749	1449
rplA	50S ribosomal protein L1	PA14_08730	4913.5	5861	5573	2499	2117	1685	1440
rplJ	50S ribosomal protein L10	PA14_08740	7024.5	9011	8332	3566	2399	1479	1173
rplL	50S ribosomal protein L7/L12	PA14_08750	10939.5	13925	13108	5064	3482	2542	1850
rpoB	DNA-directed RNA polymerase subunit beta	PA14_08760	1035.5	1239	1239	678	601	548	509
rpoC	DNA-directed RNA polymerase subunit beta'	PA14_08780	1264.5	1593	1554	934	747	609	574
rpsL	30S ribosomal protein S12	PA14_08790	3579.5	4070	3878	1833	1563	1782	1490
rpsG	30S ribosomal protein S7	PA14_08810	3520.5	3949	3706	1680	1393	1612	1416
fusA1	elongation factor G	PA14_08820	2511.5	2985	2755	1352	1078	1135	1086
tufA	elongation factor Tu	PA14_08830	5769.5	6662	6085	3379	2552	2487	2221
rpsJ	30S ribosomal protein S10	PA14_08840	4376	5249	5256	2081	1714	1851	1333
rplC	50S ribosomal protein L3	PA14_08850	2947.5	3543	3752	1438	1208	1216	909
rplD	50S ribosomal protein L4	PA14_08860	2362.5	2850	3068	1194	987	946	761
rplW	50S ribosomal protein L23	PA14_08870	1789.5	2233	2272	881	726	706	615
rplB	50S ribosomal protein L2	PA14_08880	1576.5	1941	1973	773	663	673	612
rpsS	30S ribosomal protein S19	PA14_08890	1453.5	1860	1715	749	622	657	589
rplV	50S ribosomal protein L22	PA14_08900	1410.5	1716	1668	777	630	587	544
rpsC	30S ribosomal protein S3	PA14_08910	1399	1782	1663	785	652	621	596
rplP	50S ribosomal protein L16	PA14_08920	1591.5	1983	1864	841	675	654	617
rpmC	50S ribosomal protein L29	PA14_08930	1190	1479	1358	645	487	440	407
rpsQ	30S ribosomal protein S17	PA14_08940	1357.5	1689	1446	793	596	517	496
rplN	50S ribosomal protein L14	PA14_08950	2196	2656	2382	1186	877	784	723
rplX	50S ribosomal protein L24	PA14_08960	1447.5	1834	1587	922	683	566	517
rplE	50S ribosomal protein L5	PA14_08970	2325	2965	2534	1450	1042	896	809
rpsN	30S ribosomal protein S14	PA14_08980	2706	3326	3090	1792	1310	1190	1006
rpsH	30S ribosomal protein S8	PA14_08990	5529.5	6352	6046	2265	1994	2239	1671
rplF	50S ribosomal protein L6	PA14_09000	3856.5	4425	4402	2091	1753	1536	1254
rplR	50S ribosomal protein L18	PA14_09010	3023.5	3530	3407	1610	1374	1244	1059
rpsE	30S ribosomal protein S5	PA14_09020	3857	4481	4399	1710	1514	1474	1296
rpmD	50S ribosomal protein L30	PA14_09030	3151	3795	3560	1831	1558	1303	1163
rplO	50S ribosomal protein L15	PA14_09040	3850.5	4686	4530	2042	1701	1518	1315
secY	preprotein translocase subunit SecY	PA14_09050	2826	3341	3324	1483	1219	1120	994
rpmJ	50S ribosomal protein L36	PA14_09070	5018	6139	5518	2208	1835	2083	1710
rpsM	30S ribosomal protein S13	PA14_09080	2741	3369	3131	1566	1441	1282	1231
rpsK	30S ribosomal protein S11	PA14_09090	1974	2375	2213	1204	1058	919	931
rpsD	30S ribosomal protein S4	PA14_09100	2067	2573	2384	1454	1230	1010	970
rpoA	DNA-directed RNA polymerase subunit alpha	PA14_09115	2494.5	2979	2744	1571	1323	1144	1038
rplQ	50S ribosomal protein L17	PA14_09130	3125.5	3640	3409	2359	2020	1459	1311
katA	catalase	PA14_09150	75	71	58	138	85	238	94
bfrA	bacterioferritin	PA14_09160	195.5	205	203	187	182	170	134
uvrA	excinuclease ABC subunit A	PA14_09180	113.5	123	109	73	75	69	57
-	major facilitator transporter	PA14_09195	130	149	132	80	77	75	69
ssb	single-stranded DNA-binding protein	PA14_09200	733.5	938	713	594	525	453	411
pchA	salicylate biosynthesis isochorismate synthase	PA14_09210	394.5	215	734	844	970	812	1098
pchB	isochorismate-pyruvate lyase	PA14_09220	315.5	176	553	653	713	594	876
pchC	pyochelin biosynthetic protein PchC	PA14_09230	108.5	62	204	236	289	231	333
pchD	pyochelin biosynthesis protein PchD	PA14_09240	203.5	119	372	411	501	413	593
pchR	transcriptional regulator PchR	PA14_09260	71.5	67	116	137	298	187	426
pchE	dihydroaeruginoic acid synthetase	PA14_09270	310.5	197	586	644	606	476	536
pchF	pyochelin synthetase	PA14_09280	241.5	140	432	575	514	397	465
pchG	pyochelin biosynthetic protein PchG	PA14_09290	314.5	166	508	588	571	470	548
-	ABC transporter ATP-binding protein	PA14_09300	259.5	137	406	448	460	382	444
-	ABC transporter ATP-binding protein	PA14_09320	296.5	159	461	484	468	451	490
fptA	Fe(III)-pyochelin outer membrane receptor	PA14_09340	371.5	272	701	502	592	466	582
-	hypothetical protein	PA14_09350	273	212	571	446	496	403	474
-	hypothetical protein	PA14_09370	186	145	416	227	293	241	288
-	transporter	PA14_09380	166	113	293	221	289	219	288
phzS	hypothetical protein	PA14_09400	228	128	159	708	465	230	337
phzG1	pyrodoxamine 5'-phosphate oxidase	PA14_09410	64	34	49	226	161	148	240
phzF1	phenazine biosynthesis protein	PA14_09420	45	26	36	145	107	107	200
phzE1	phenazine biosynthesis protein PhzE	PA14_09440	50	32	40	165	116	107	184
phzD1	phenazine biosynthesis protein PhzD	PA14_09450	61.5	40	48	189	140	127	203
phzC1	phenazine biosynthesis protein PhzC	PA14_09460	124.5	91	99	493	292	193	264
phzB1	phenazine biosynthesis protein	PA14_09470	336	290	252	1404	792	371	472
phzA1	phenazine biosynthesis protein	PA14_09480	144	137	97	448	277	212	231
phzM	phenazine-specific methyltransferase	PA14_09490	435.5	314	280	1572	754	451	544
opmD	outer membrane protein	PA14_09500	26	21	24	104	61	285	308
mexI	RND efflux transporter	PA14_09520	21	20	19	109	60	293	295
mexH	RND efflux membrane fusion protein	PA14_09530	20.5	18	16	136	65	355	356
mexG	hypothetical protein	PA14_09540	38	36	32	325	140	747	716
-	hypothetical protein	PA14_09550	18	10	14	39	45	41	67
-	LysR family transcriptional regulator	PA14_09570	8.5	12	11	14	13	11	10
-	hypothetical protein	PA14_09580	27.5	30	28	49	47	40	36
ddlA	D-alanine--D-alanine ligase	PA14_09600	99.5	97	92	191	189	174	163
-	hypothetical protein	PA14_09610	15	14	23	22	24	22	23
-	acyl-CoA dehydrogenase	PA14_09630	11	12	24	22	26	20	23
-	acyl-CoA synthetase	PA14_09660	7	11	27	15	21	11	12
-	two-component sensor	PA14_09680	15	19	20	16	15	15	12
-	two-component response regulator	PA14_09690	29	34	37	31	29	29	22
-	monooxygenase	PA14_09700	42	36	36	55	52	44	48
-	aldehyde dehydrogenase	PA14_09710	4	4	4	4	4	4	4
-	dihydrodipicolinate synthase	PA14_09730	4	4	4	4	4	4	5
-	MFS transporter	PA14_09740	4	4	4	4	4	4	4
-	oxidoreductase	PA14_09750	7.5	7	6	13	12	11	13
-	GntR family transcriptional regulator	PA14_09760	21	23	18	24	23	19	21
-	AraC family transcriptional regulator	PA14_09770	39.5	41	33	52	42	44	44
-	hypothetical protein	PA14_09780	33	34	29	43	46	43	41
-	transcriptional regulator	PA14_09790	37.5	38	33	60	58	50	50
-	hypothetical protein	PA14_09810	13	14	12	18	16	12	10
-	acetolactate synthase	PA14_09820	40.5	38	35	70	80	60	71
-	porin	PA14_09850	4	7	30	4	4	4	4
-	hypothetical protein	PA14_09870	13	19	15	4	4	4	4
-	hypothetical protein	PA14_09880	6.5	9	8	4	4	4	5
ppiC2	peptidyl-prolyl cis-trans isomerase C2	PA14_09890	249	266	236	233	220	325	275
prpL	Pvds-regulated endoprotease, lysyl class	PA14_09900	21.5	18	21	31	62	51	281
-	transcriptional regulator	PA14_09910	11.5	10	10	19	17	15	15
-	translation initiation inhibitor	PA14_09920	4	4	4	4	4	4	4
-	exonuclease III	PA14_09930	4	4	10	4	6	5	14
-	protease	PA14_09940	6	4	61	7	15	15	41
-	oxidoreductase	PA14_09950	19	10	238	17	15	14	10
-	hypothetical protein	PA14_09960	25	19	81	20	19	18	12
fpvB	type I ferripyoverdine receptor, FpvB	PA14_09970	4	4	8	5	23	9	34
dkgB	2,5-diketo-D-gluconate reductase B	PA14_09980	4	4	4	4	5	4	5
-	acetyltransferase	PA14_09990	4	4	4	7	7	7	7
-	transcriptional regulator	PA14_10010	16	20	17	28	30	23	17
-	hypothetical protein	PA14_10020	54.5	47	47	52	50	45	47
-	amidase	PA14_10040	60.5	57	58	73	71	56	54
-	hypothetical protein	PA14_10050	4	4	4	4	4	4	4
-	zinc-dependent oxidoreductase	PA14_10070	4	4	4	5	5	4	4
-	hypothetical protein	PA14_10080	4	4	4	8	8	7	6
-	LysR family transcriptional regulator	PA14_10090	26	28	24	43	42	43	39
-	transporter	PA14_10110	4	4	4	4	4	4	4
-	LysR family transcriptional regulator	PA14_10120	16.5	18	15	25	22	19	17
-	short chain dehydrogenase	PA14_10130	14.5	14	13	13	12	21	18
fepG	ferric enterobactin transport protein FepG	PA14_10140	4	4	7	4	12	6	12
fepD	ferric enterobactin transport protein FepD	PA14_10160	4	4	8	4	12	7	15
fepB	iron-enterobactin transporter periplasmic binding protein	PA14_10170	5	4	10	7	22	10	21
fepC	ferric enterobactin transport protein FepC	PA14_10180	6	4	13	9	29	15	34
-	transcriptional regulator	PA14_10190	54	60	56	48	44	38	31
-	TonB-dependent receptor protein	PA14_10200	4	4	4	4	8	4	9
-	oxidoreductase	PA14_10210	4	4	4	5	11	4	11
-	SH3 domain-containing protein	PA14_10220	26.5	13	20	16	22	27	30
adh	2,3-butanediol dehydrogenase	PA14_10230	4	4	4	5	9	4	553
-	branched-chain alpha-keto acid dehydrogenase subunit E2	PA14_10240	4	4	4	4	7	4	397
acoB	acetoin catabolism protein AcoB	PA14_10250	4	4	4	4	4	4	287
-	dehydrogenase E1 component	PA14_10260	4	4	4	4	5	4	361
-	hypothetical protein	PA14_10270	4	4	4	4	4	4	246
-	short-chain dehydrogenase	PA14_10280	4	4	4	4	6	4	598
acoR	transcriptional regulator AcoR	PA14_10290	15	17	18	41	69	41	617
-	efflux protein	PA14_10300	4	4	4	5	9	7	57
-	transcriptional regulator	PA14_10320	19.5	21	18	39	37	26	35
-	outer membrane protein	PA14_10330	4	4	4	11	15	9	40
-	toxin transporter	PA14_10340	8	8	8	17	26	18	68
-	secretion protein	PA14_10350	19	16	19	50	76	59	240
-	hypothetical protein	PA14_10360	1233	1459	1485	5309	6528	6946	21851
-	hypothetical protein	PA14_10370	10.5	7	10	11	17	8	25
-	hypothetical protein	PA14_10380	259.5	204	251	487	693	467	1230
-	hypothetical protein	PA14_10400	4	4	4	4	4	4	4
-	hypothetical protein	PA14_10410	4	4	4	4	4	4	4
tyrS	tyrosyl-tRNA synthetase	PA14_10420	10.5	14	12	7	6	5	4
-	porin	PA14_10440	4	4	4	4	4	5	4
-	MFS transporter	PA14_10470	19	21	25	19	19	17	15
-	transcriptional regulator	PA14_10480	114.5	121	98	74	65	84	69
-	hypothetical protein	PA14_10490	235.5	423	240	823	487	805	517
-	cbb3-type cytochrome c oxidase subunit I	PA14_10500	312	587	320	1113	707	1041	727
-	GntR family transcriptional regulator	PA14_10530	250.5	293	210	533	453	525	425
-	iron-sulfur cluster-binding protein	PA14_10540	252	288	198	450	352	476	310
-	sulfite or nitrite reductas	PA14_10550	311.5	349	297	674	630	672	644
-	hypothetical protein	PA14_10560	307	332	280	678	620	807	757
-	2,4-dihydroxyhept-2-ene-1,7-dioic acid aldolase	PA14_10570	4	4	4	6	5	8	8
hpcG	2-oxo-hepta-3-ene-1,7-dioic acid hydratase	PA14_10590	4	4	4	5	4	4	4
-	MFS transporter	PA14_10600	4	4	4	4	4	5	5
hpcD	5-carboxymethyl-2-hydroxymuconate isomerase	PA14_10610	4	4	4	7	5	6	6
hpcB	homoprotocatechuate 2,3-dioxygenase	PA14_10620	4	5	4	9	8	7	6
hpcC	5-carboxy-2-hydroxymuconate semialdehyde dehydrogenase	PA14_10630	4	4	4	4	4	4	5
-	hypothetical protein	PA14_10640	4	4	4	4	4	4	4
-	hypothetical protein	PA14_10650	4	4	4	4	4	4	4
-	transcriptional regulator	PA14_10660	10	10	9	9	7	10	9
aph	aminoglycoside 3'-phosphotransferase type IIB	PA14_10670	48	51	50	25	20	20	16
-	hypothetical protein	PA14_10680	78	81	73	67	60	65	53
-	bacteriophytochrome	PA14_10700	75	71	68	93	97	102	130
-	hypothetical protein	PA14_10710	54	52	52	46	48	77	87
-	hypothetical protein	PA14_10730	48.5	45	39	114	114	98	109
-	spermidine acetyltransferase	PA14_10740	80.5	81	70	186	149	127	108
-	sugar efflux transporter	PA14_10750	22	22	32	12	16	12	10
-	sensor/response regulator hybrid	PA14_10770	14	12	13	32	25	63	64
-	hypothetical protein	PA14_10780	20.5	20	22	30	30	40	43
ampC	beta-lactamase	PA14_10790	7	6	5	8	7	9	8
ampR	transcriptional regulator AmpR	PA14_10800	75	77	66	64	55	65	60
-	HDIG domain-containing protein	PA14_10820	13.5	12	11	31	28	42	50
-	LysR family transcriptional regulator	PA14_10830	33	29	30	50	51	52	61
-	dehydrogenase	PA14_10840	52	52	52	45	40	34	30
-	dehydrogenase	PA14_10850	4	4	4	4	4	4	4
-	hypothetical protein	PA14_10870	4	4	4	4	4	4	4
-	short-chain dehydrogenase	PA14_10890	4	4	4	4	4	4	4
-	alcohol dehydrogenase	PA14_10900	4	4	4	4	4	4	4
-	major facilitator transporter	PA14_10910	4	4	4	4	4	5	5
-	hypothetical protein	PA14_10920	4	4	4	4	4	4	4
-	AraC family transcriptional regulator	PA14_10940	21	20	20	47	34	42	38
-	hypothetical protein	PA14_10950	10.5	9	5	28	19	28	23
-	ferredoxin oxidoreductase subunit	PA14_10960	4	4	4	4	4	4	4
-	flavodoxin reductase	PA14_10970	4	4	4	4	4	4	4
-	hypothetical protein	PA14_10980	21	23	17	36	24	28	22
hpaC	4-hydroxyphenylacetate 3-monooxygenase small subunit	PA14_10990	4	4	4	4	4	4	4
hpaA	4-hydroxyphenylacetate 3-monooxygenase large chain	PA14_11000	5.5	4	5	7	8	6	8
-	hypothetical protein	PA14_11010	99.5	87	91	238	318	239	343
-	3-ketoacyl-ACP reductase	PA14_11020	4	4	4	4	4	4	4
-	aminotransferase	PA14_11030	4	4	4	4	4	4	4
-	hypothetical protein	PA14_11050	4	4	4	4	4	4	4
cupB1	fimbrial subunit CupB1	PA14_11060	11.5	9	11	21	20	19	17
cupB2	chaperone CupB2	PA14_11070	4	4	4	4	4	4	4
cupB3	usher CupB3	PA14_11080	4	4	4	4	4	4	4
cupB4	chaperone CupB4	PA14_11090	4	4	4	4	4	4	4
cupB5	adhesive protein CupB5	PA14_11100	4	4	4	4	4	4	4
cupB6	fimbrial protein cupB6	PA14_11110	4	4	4	4	4	4	4
-	response regulator	PA14_11120	19.5	23	17	26	24	22	26
-	short chain dehydrogenase	PA14_11130	65.5	71	64	80	86	93	98
-	nonribosomal peptide synthetase	PA14_11140	4	4	4	9	8	14	23
-	transcriptional regulator	PA14_11150	27	40	30	28	21	23	25
-	hypothetical protein	PA14_11160	15.5	20	17	23	21	14	15
-	hypothetical protein	PA14_11170	96.5	96	88	87	88	98	77
-	transcriptional regulator	PA14_11180	5.5	5	5	12	13	14	12
-	aldehyde dehydrogenase	PA14_11190	4	4	4	4	4	5	4
-	amino acid permease	PA14_11210	4	4	4	4	4	4	4
-	hypothetical protein	PA14_11230	4	4	4	4	4	4	4
-	DNA-binding transcriptional activator FeaR	PA14_11240	6	7	6	16	13	20	17
-	hypothetical protein	PA14_11250	159.5	181	154	222	205	175	153
-	epimerase	PA14_11260	114.5	121	103	123	113	117	105
oprG	outer membrane protein OprG precursor	PA14_11270	676.5	489	659	273	285	465	221
-	hypothetical protein	PA14_11280	159	19	213	23	232	28	122
-	permease	PA14_11290	179	9	258	14	310	21	129
-	ABC transporter ATP-binding protein	PA14_11310	150	8	180	15	285	19	110
-	hypothetical protein	PA14_11320	503	5	621	21	890	42	395
-	hypothetical protein	PA14_11330	60.5	23	65	18	55	36	51
-	thioredoxin	PA14_11340	201	325	389	618	413	290	181
-	hypothetical protein	PA14_11350	53	50	51	40	36	32	31
-	lipoprotein	PA14_11370	66.5	73	60	56	47	42	41
nrdR	transcriptional regulator NrdR	PA14_11380	124	142	119	151	138	115	106
ribD	riboflavin-specific deaminase/reductase	PA14_11400	168.5	171	163	162	157	148	139
ribC	riboflavin synthase subunit alpha	PA14_11410	137.5	163	167	67	66	47	32
ribB	bifunctional 3,4-dihydroxy-2-butanone 4-phosphate synthase/GTP cyclohydrolase II-like protein	PA14_11420	98	111	111	48	50	37	29
ribH	6,7-dimethyl-8-ribityllumazine synthase	PA14_11430	310.5	353	334	239	215	162	144
nusB	transcription antitermination protein NusB	PA14_11450	295.5	319	312	184	176	128	118
thiL	thiamine monophosphate kinase	PA14_11460	115.5	122	127	59	54	48	43
pgpA	phosphatidylglycerophosphatase A	PA14_11470	109.5	120	118	53	49	51	41
-	hypothetical protein	PA14_11480	87.5	91	85	43	38	52	56
-	hypothetical protein	PA14_11490	66.5	70	65	36	31	46	45
ribA	GTP cyclohydrolase II	PA14_11510	235.5	240	217	148	153	125	122
-	hypothetical protein	PA14_11520	128	128	128	78	88	66	67
-	hypothetical protein	PA14_11530	62	64	65	31	35	31	30
dxs	1-deoxy-D-xylulose-5-phosphate synthase	PA14_11550	173	173	164	156	133	111	79
ispA	geranyltranstransferase	PA14_11560	90.5	95	90	88	94	60	57
xseB	exodeoxyribonuclease VII small subunit	PA14_11570	208	226	179	141	130	123	98
-	hypothetical protein	PA14_11580	8	7	8	24	18	35	43
-	hypothetical protein	PA14_11590	4	4	4	4	4	4	4
-	ABC transporter	PA14_11600	4	4	4	4	4	4	4
-	ABC transporter permease	PA14_11610	4	4	4	4	4	4	4
-	ABC transporter	PA14_11620	4	4	4	4	4	4	4
-	two-component sensor	PA14_11630	14	12	12	17	19	17	17
-	hypothetical protein	PA14_11650	39	35	26	37	33	40	37
aqpZ	aquaporin Z	PA14_11660	8	9	9	14	16	14	14
-	hypothetical protein	PA14_11670	8.5	8	9	14	18	17	15
-	two-component regulator	PA14_11680	144.5	146	134	147	146	158	129
ppa	inorganic pyrophosphatase	PA14_11690	887	1021	1052	576	528	335	243
-	hypothetical protein	PA14_11700	42.5	45	40	30	30	26	25
-	hypothetical protein	PA14_11720	76.5	90	70	51	48	44	42
-	protein kinase	PA14_11730	7.5	6	7	7	6	8	8
-	hypothetical protein	PA14_11740	20	15	13	49	43	50	48
-	acetyltransferase	PA14_11750	77	73	65	152	141	153	142
-	ethanolamine ammonia-lyase small subunit	PA14_11760	11	6	4	19	14	24	32
eutB	ethanolamine ammonia-lyase large subunit	PA14_11770	9.5	7	4	17	13	18	27
-	amino acid transporter	PA14_11790	4	4	4	4	4	4	9
-	aldehyde dehydrogenase	PA14_11810	20.5	9	4	23	6	19	57
-	transcriptional regulator	PA14_11830	34	40	27	70	61	74	62
mpl	UDP-N-acetylmuramate:L-alanyl-gamma-D-glutamyl-meso-diaminopimelate ligase	PA14_11845	97	93	87	108	97	100	90
-	aromatic acid decarboxylase	PA14_11860	82	75	80	92	85	93	83
-	hypothetical protein	PA14_11880	49.5	42	44	51	49	51	46
-	hypothetical protein	PA14_11890	86	80	82	142	155	205	239
-	hypothetical protein	PA14_11900	33.5	35	32	43	43	39	38
-	hypothetical protein	PA14_11910	61.5	62	41	199	144	226	250
-	hypothetical protein	PA14_11920	110	124	166	69	80	74	69
-	hypothetical protein	PA14_11930	92	98	144	90	105	69	64
-	hypothetical protein	PA14_11940	119	121	174	137	147	157	152
-	hypothetical protein	PA14_11960	94	86	89	68	70	75	70
-	3-methyladenine DNA glycosylase	PA14_11970	221.5	218	192	127	122	153	133
-	hypothetical protein	PA14_11980	14	13	12	23	20	24	20
-	hydrolase	PA14_11990	4	4	4	5	5	5	6
proA	gamma-glutamyl phosphate reductase	PA14_12010	210	227	220	153	157	148	132
nadD	nicotinic acid mononucleotide adenylyltransferase	PA14_12020	310.5	335	329	209	209	201	176
-	hypothetical protein	PA14_12030	353.5	378	354	239	223	208	183
-	rRNA large subunit methyltransferase	PA14_12050	235.5	241	242	125	124	118	95
pbpA	penicillin-binding protein 2	PA14_12060	122.5	131	120	64	63	58	48
rodA	rod shape-determining protein	PA14_12070	171	183	163	90	82	107	86
sltB1	soluble lytic transglycosylase B	PA14_12080	327	326	301	233	232	246	217
-	RlpA family lipoprotein	PA14_12090	212.5	204	198	190	182	196	179
dacC	D-ala-D-ala-carboxypeptidase	PA14_12100	325	303	283	294	304	285	284
-	hypothetical protein	PA14_12110	393	404	348	323	305	300	324
lipB	lipoate-protein ligase B	PA14_12120	307	317	335	270	288	241	248
lis	lipoyl synthase	PA14_12130	507.5	510	531	334	335	355	352
-	transcriptional regulator	PA14_12140	24	22	19	49	39	51	54
-	epoxide hydrolase	PA14_12150	6	7	6	7	6	8	7
-	murein transglycosylase	PA14_12160	127	130	108	105	115	89	92
-	hypothetical protein	PA14_12170	4	4	4	4	4	4	4
-	hypothetical protein	PA14_12180	99	105	63	48	42	51	32
holA	DNA polymerase III subunit delta	PA14_12200	109	106	97	100	112	80	80
-	hypothetical protein	PA14_12210	216	223	195	221	229	201	185
leuS	leucyl-tRNA synthetase	PA14_12230	244	252	243	248	252	202	185
-	hypothetical protein	PA14_12260	32.5	29	28	56	51	211	297
-	hypothetical protein	PA14_12270	48.5	50	44	40	41	44	39
lnt	apolipoprotein N-acyltransferase	PA14_12280	103.5	106	97	95	97	73	64
-	hypothetical protein	PA14_12300	231	222	204	176	196	185	192
-	metalloprotease	PA14_12310	228.5	205	195	172	173	172	169
-	hypothetical protein	PA14_12330	232.5	222	202	245	246	207	212
-	(dimethylallyl)adenosine tRNA methylthiotransferase	PA14_12350	220	241	226	116	107	86	70
-	hypothetical protein	PA14_12360	226.5	288	234	74	53	59	42
-	hypothetical protein	PA14_12370	185	192	190	215	206	193	175
hemL	glutamate-1-semialdehyde aminotransferase	PA14_12390	103	100	92	90	84	79	70
thiE	thiamine-phosphate pyrophosphorylase	PA14_12400	59	58	57	55	54	55	49
thiD	phosphomethylpyrimidine kinase	PA14_12410	132.5	131	118	114	109	105	92
-	AcrR family transcriptional regulator	PA14_12440	16.5	16	15	25	18	29	31
-	acyl-CoA dehydrogenase	PA14_12450	16	15	14	30	25	25	25
-	hypothetical protein	PA14_12470	17.5	13	15	28	21	21	22
-	AMP nucleosidase	PA14_12490	55.5	52	47	92	91	64	65
-	hypothetical protein	PA14_12530	12.5	13	9	36	36	37	38
-	pseudouridine synthase	PA14_12540	98	100	94	78	78	63	58
-	hypothetical protein	PA14_12550	109.5	123	123	39	45	25	21
-	hypothetical protein	PA14_12560	642	646	624	376	374	349	312
-	transcription regulator AsnC	PA14_12570	53	63	54	71	56	48	46
-	hypothetical protein	PA14_12590	11.5	10	8	12	12	14	14
-	transporter	PA14_12610	24.5	22	20	25	28	24	29
-	hypothetical protein	PA14_12620	110	98	92	131	155	161	185
-	ATP-dependent helicase	PA14_12630	68	69	71	55	53	50	48
-	hypothetical protein	PA14_12640	21	29	9	20	10	21	14
-	hypothetical protein	PA14_12650	19	27	14	17	13	16	11
-	hypothetical protein	PA14_12670	40.5	39	32	42	41	37	34
-	short chain dehydrogenase	PA14_12680	10.5	7	9	31	24	60	70
-	hypothetical protein	PA14_12690	46.5	48	35	44	44	65	66
-	hypothetical protein	PA14_12700	62.5	67	53	41	43	33	32
-	hypothetical protein	PA14_12710	7	7	6	8	9	6	5
-	hypothetical protein	PA14_12730	12.5	14	12	19	21	15	15
-	hypothetical protein	PA14_12740	100.5	160	263	597	373	369	252
-	hypothetical protein	PA14_12750	77.5	108	126	202	155	122	95
-	ATP-dependent RNA helicase	PA14_12760	100	104	97	76	73	67	62
-	hypothetical protein	PA14_12770	61	63	61	57	53	44	38
-	two-component response regulator	PA14_12780	64	66	59	64	60	48	42
-	two-component response regulator	PA14_12810	14	13	12	16	16	18	15
-	two-component sensor	PA14_12820	4.5	4	4	4	4	5	4
-	acetyltransferase	PA14_12840	56	40	50	100	99	165	206
-	acetyltransferase	PA14_12850	47	48	50	62	67	64	69
-	hypothetical protein	PA14_12860	27.5	24	28	33	35	35	39
tesB	acyl-CoA thioesterase	PA14_12870	45	49	63	59	63	38	37
-	hypothetical protein	PA14_12890	32.5	32	42	38	39	28	24
-	DNA binding protein	PA14_12900	1677	2036	1580	1523	1528	1033	1336
-	hypothetical protein	PA14_12910	22.5	22	31	34	37	19	18
-	taurine ABC transporter periplasmic protein	PA14_12920	10	6	21	32	57	4	4
-	taurine ABC transporter ATP-binding protein	PA14_12940	4	4	5	16	43	4	4
-	taurine ABC transporter permease	PA14_12960	4	4	4	15	36	4	4
tauD	taurine dioxygenase	PA14_12970	4	4	4	12	30	4	4
-	hypothetical protein	PA14_12980	98.5	90	75	139	95	117	106
-	choline transporter	PA14_12990	7	6	6	7	9	8	12
-	transcriptional regulator	PA14_13000	10.5	4	13	16	17	4	7
-	hypothetical protein	PA14_13010	38	15	79	56	53	10	21
cioA	CioA, cyanide insensitive terminal oxidase	PA14_13030	20	17	33	63	102	107	220
cioB	CioB, cyanide insensitive terminal oxidase	PA14_13040	32.5	31	45	76	103	122	225
-	hypothetical protein	PA14_13050	37	35	42	105	144	167	331
-	transcriptional regulator	PA14_13060	18.5	20	20	42	38	36	31
-	MFS family transporter	PA14_13070	5	6	6	7	6	6	6
-	acyl-CoA thiolase	PA14_13090	44	45	37	55	47	51	47
-	long-chain-fatty-acid--CoA ligase	PA14_13110	12	12	6	48	19	67	80
-	hypothetical protein	PA14_13130	26.5	44	8	241	53	262	276
-	hypothetical protein	PA14_13140	25.5	32	8	281	62	369	347
-	transcriptional regulator	PA14_13150	41	39	23	70	56	99	111
-	metal transporting P-type ATPase	PA14_13170	5.5	14	4	14	5	6	7
-	hypothetical protein	PA14_13190	9.5	9	8	52	41	51	56
-	hypothetical protein	PA14_13200	17.5	17	15	13	11	18	17
-	hypothetical protein	PA14_13210	4	4	4	4	4	15	32
-	protein-tyrosine-phosphatase	PA14_13220	4	5	4	13	10	15	15
moaC	molybdenum cofactor biosynthesis protein MoaC	PA14_13230	69.5	73	72	91	83	72	64
moaD	molybdopterin converting factor, small subunit	PA14_13240	91.5	90	90	93	84	88	75
moaE	molybdopterin converting factor, large subunit	PA14_13250	60	56	58	67	56	55	55
moaB1	MoaB1	PA14_13260	6	7	8	7	6	6	5
moeA1	molybdenum cofactor biosynthetic protein A1	PA14_13280	4	4	4	4	4	4	4
-	protease	PA14_13290	17.5	15	22	4	4	4	4
-	hypothetical protein	PA14_13300	6.5	6	8	4	4	4	4
-	hypothetical protein	PA14_13320	5.5	5	6	5	4	5	4
-	hypothetical protein	PA14_13330	4	4	4	4	4	4	4
-	extracellular nuclease	PA14_13340	4	4	4	4	4	4	4
-	hypothetical protein	PA14_13350	168.5	209	171	104	120	120	140
-	hypothetical protein	PA14_13360	111	145	123	70	75	72	85
-	hypothetical protein	PA14_13370	153	192	172	93	108	87	106
-	hypothetical protein	PA14_13380	185.5	231	208	126	142	112	127
-	hypothetical protein	PA14_13390	250	307	262	158	201	201	216
prfC	peptide chain release factor 3	PA14_13410	137	153	133	70	65	63	50
-	hypothetical protein	PA14_13420	51	34	42	72	83	87	101
fecA	Fe(III) dicitrate transport protein FecA	PA14_13430	4	4	6	4	7	4	8
-	transmembrane sensor	PA14_13450	10	5	23	13	39	23	53
-	RNA polymerase sigma factor	PA14_13460	23	10	40	22	72	40	94
-	AraC family transcriptional regulator	PA14_13470	29.5	27	25	30	31	27	28
-	hypothetical protein	PA14_13490	4	4	4	4	5	4	4
-	2-hydroxyacid dehydrogenase	PA14_13500	36	35	31	35	38	30	25
-	LysR family transcriptional regulator	PA14_13510	30	33	31	40	37	33	29
-	outer membrane protein	PA14_13520	33.5	35	60	30	32	13	7
-	outer membrane protein	PA14_13530	15.5	17	30	12	12	6	4
-	hypothetical protein	PA14_13560	22.5	28	41	16	15	9	5
-	ABC transporter ATP-binding protein	PA14_13580	10	4	9	29	65	41	90
-	ABC transporter permease	PA14_13590	7	4	7	18	42	25	56
-	ABC transporter substrate-binding protein	PA14_13600	5	4	7	17	37	22	50
-	ABC transporter permease	PA14_13610	7	4	11	24	54	28	62
nhaP	Na+/H+ antiporter NhaP	PA14_13620	47	46	44	52	43	24	30
-	hypothetical protein	PA14_13630	34.5	29	30	50	60	55	68
-	hypothetical protein	PA14_13650	39.5	41	37	69	70	55	50
-	hypothetical protein	PA14_13660	4	4	4	4	4	4	4
-	hypothetical protein	PA14_13670	17	16	14	14	9	12	10
-	short chain dehydrogenase	PA14_13680	35.5	38	32	31	28	24	20
-	methyltransferase	PA14_13690	24	22	21	46	44	42	40
-	hypothetical protein	PA14_13710	52	50	46	78	72	60	58
-	hypothetical protein	PA14_13720	37	33	63	10	11	15	12
narL	transcriptional regulator NarL	PA14_13730	26	30	35	32	28	35	30
narX	two-component sensor NarX	PA14_13740	19.5	21	23	20	18	21	20
narK1	nitrite extrusion protein 1	PA14_13750	4	4	4	4	4	4	4
narK2	nitrite extrusion protein 2	PA14_13770	4	4	4	4	4	4	4
narG	respiratory nitrate reductase alpha subun	PA14_13780	4	4	4	4	4	4	4
narH	respiratory nitrate reductase beta subuni	PA14_13800	4	4	4	5	4	4	4
narJ	respiratory nitrate reductase delta chain	PA14_13810	4	4	4	4	4	4	4
narI	respiratory nitrate reductase gamma chain	PA14_13830	4	4	4	4	4	4	4
-	peptidyl-prolyl cis-trans isomerase, PpiC-type	PA14_13840	4	4	4	4	4	4	4
moaA	molybdenum cofactor biosynthesis protein A	PA14_13850	4	4	4	4	4	4	4
-	hypothetical protein	PA14_13860	42.5	39	39	34	27	35	34
-	hypothetical protein	PA14_13870	9	16	16	13	10	13	10
-	hypothetical protein	PA14_13880	4	4	4	4	4	4	4
-	integrase	PA14_13890	5	5	4	8	7	7	7
-	hypothetical protein	PA14_13920	14	17	29	26	85	83	120
-	S-type pyocin protein	PA14_13940	39	40	38	34	48	45	65
-	hypothetical protein	PA14_13950	222.5	223	204	175	183	173	161
-	hypothetical protein	PA14_13960	8.5	10	8	13	10	23	18
-	hypothetical protein	PA14_13970	11	10	10	14	10	28	23
-	amino acid ABC transporter	PA14_13990	30.5	31	30	49	48	50	46
-	hypothetical protein	PA14_14000	39	42	38	36	32	31	25
-	amino acid oxidase	PA14_14010	12	10	10	17	15	13	12
-	hypothetical protein	PA14_14020	17.5	18	16	28	22	20	18
rhl	ATP-dependent RNA helicase RhlB	PA14_14040	280.5	286	262	256	235	202	174
-	AMP-binding protein	PA14_14060	8	8	8	19	15	17	18
-	carboxylesterase	PA14_14080	39.5	39	39	40	49	38	56
-	amino acid-binding protein	PA14_14100	34	30	27	57	57	113	124
pcs	phosphatidylserine synthase	PA14_14110	50	51	52	83	88	104	129
-	hypothetical protein	PA14_14130	41.5	37	44	67	76	89	107
-	hypothetical protein	PA14_14140	83.5	86	76	72	76	99	97
-	GIY-YIG nuclease superfamily protein	PA14_14150	201.5	197	179	111	95	121	94
-	acetyltransferase	PA14_14160	110.5	109	97	66	64	73	63
-	hypothetical protein	PA14_14170	50	47	45	74	68	69	66
-	hypothetical protein	PA14_14200	24	23	22	43	43	41	40
-	hypothetical protein	PA14_14210	65.5	79	68	53	48	39	34
-	nucleoid-associated protein NdpA	PA14_14220	87	89	76	83	83	78	72
-	hypothetical protein	PA14_14230	19.5	18	16	37	36	44	50
-	hypothetical protein	PA14_14250	32	30	26	47	42	48	49
-	isochorismatase family hydrolase	PA14_14270	48	49	46	127	110	164	171
-	LysR family transcriptional regulator	PA14_14280	23	22	21	31	33	26	21
-	hypothetical protein	PA14_14290	19.5	15	14	49	43	73	55
-	zinc-binding oxidoreductase	PA14_14300	15.5	18	16	16	13	13	10
-	transcriptional regulator	PA14_14310	143	158	141	144	109	128	94
-	hypothetical protein	PA14_14320	4	4	4	6	4	11	9
-	chaperone	PA14_14330	58.5	53	27	31	29	21	23
-	SAM-dependent methyltransferase	PA14_14340	21	25	22	9	6	8	7
-	sodium:sulfate symporter	PA14_14360	13	13	16	13	12	17	15
-	ABC-transporter ATP-binding component	PA14_14370	49.5	48	44	63	60	44	44
-	ABC transporter permease	PA14_14380	48	48	37	62	60	48	44
-	ABC-type transport protein, periplasmic c	PA14_14390	161.5	181	117	364	246	256	202
-	hypothetical protein	PA14_14400	5	4	4	4	4	7	7
-	hypothetical protein	PA14_14420	14.5	16	18	18	19	35	24
-	hypothetical protein	PA14_14430	15	16	10	9	9	26	21
valS	valyl-tRNA synthetase	PA14_14440	134	143	130	89	88	70	60
-	hypothetical protein	PA14_14450	54	52	47	69	59	81	88
holC	DNA polymerase III subunit chi	PA14_14460	49.5	48	46	57	56	47	44
pepA	leucyl aminopeptidase	PA14_14470	143	147	139	174	159	127	120
-	transcriptional regulator	PA14_14480	25.5	22	24	24	21	36	35
-	hydrolase	PA14_14490	11	9	10	12	11	18	13
-	hypothetical protein	PA14_14500	155.5	163	157	122	123	117	105
-	hypothetical protein	PA14_14510	167	178	176	129	128	125	110
-	hypothetical protein	PA14_14520	45.5	54	47	32	35	31	24
-	hypothetical protein	PA14_14530	16	16	16	18	15	31	31
-	hypothetical protein	PA14_14540	86	123	92	120	91	244	232
-	hypothetical protein	PA14_14550	270	352	294	506	350	851	792
-	hypothetical protein	PA14_14560	193.5	239	202	54	31	15	9
-	Leu tRNA	PA14_14570	561	726	485	104	93	249	129
queA	S-adenosylmethionine--tRNA ribosyltransferase-isomerase	PA14_14590	157.5	172	157	54	46	46	38
tgt	queuine tRNA-ribosyltransferase	PA14_14600	180	202	191	70	56	52	41
yajC	preprotein translocase subunit YajC	PA14_14610	721.5	747	704	487	454	347	279
secD	preprotein translocase subunit SecD	PA14_14630	345.5	363	361	203	166	132	105
secF	preprotein translocase subunit SecF	PA14_14650	516.5	554	535	299	238	203	157
-	hypothetical protein	PA14_14660	332.5	199	251	630	762	1004	1063
-	extragenic suppressor protein SuhB	PA14_14680	470.5	524	484	166	152	157	103
-	methyltransferase	PA14_14690	182.5	234	218	128	133	115	96
cysE	serine O-acetyltransferase	PA14_14700	252	310	324	201	212	180	153
-	Rrf2 family protein	PA14_14710	312.5	401	365	327	362	502	565
iscS	cysteine desulfurase	PA14_14730	316.5	442	386	374	406	680	739
-	scaffold protein	PA14_14740	466.5	643	548	508	558	923	997
-	iron-binding protein IscA	PA14_14750	619	837	754	643	686	1079	1150
hscB	co-chaperone HscB	PA14_14770	363	485	448	351	388	635	686
hscA	chaperone protein HscA	PA14_14780	283	366	369	188	214	392	394
fdx2	ferredoxin 2Fe-2S	PA14_14800	451.5	606	555	340	346	713	731
-	hypothetical protein	PA14_14810	679	937	801	542	546	1329	1160
ndk	nucleoside diphosphate kinase	PA14_14820	1791	2045	1875	960	873	745	697
-	hypothetical protein	PA14_14830	698	753	732	460	441	343	334
pilF	type 4 fimbrial biogenesis protein PilF	PA14_14850	331.5	359	321	212	200	260	235
-	hypothetical protein	PA14_14860	312	339	321	226	219	267	245
ispG	4-hydroxy-3-methylbut-2-en-1-yl diphosphate synthase	PA14_14880	412	451	412	289	285	323	305
hisS	histidyl-tRNA synthetase	PA14_14890	324	363	326	193	189	251	238
-	hypothetical protein	PA14_14900	549	595	542	390	393	447	412
-	hypothetical protein	PA14_14910	626	670	645	422	408	466	421
engA	GTP-binding protein EngA	PA14_14930	305	364	347	196	183	188	169
-	aminotransferase	PA14_14940	95.5	96	83	89	88	69	63
-	hypothetical protein	PA14_14960	92	82	78	145	138	147	135
-	hypothetical protein	PA14_14975	104	84	83	71	77	148	153
-	oxidoreductase	PA14_14990	24	17	22	62	82	71	132
-	hypothetical protein	PA14_15000	73.5	77	70	51	51	56	52
-	hypothetical protein	PA14_15020	131	139	123	104	111	113	102
leuA	2-isopropylmalate synthase	PA14_15030	67.5	69	71	148	126	124	103
-	hypothetical protein	PA14_15050	56	41	92	45	126	95	262
oprC	outer membrane copper receptor OprC	PA14_15070	15	4	54	11	81	29	112
-	hypothetical protein	PA14_15080	19	8	32	12	40	33	55
-	hypothetical protein	PA14_15090	14.5	11	13	27	40	37	61
-	hypothetical protein	PA14_15100	29.5	30	26	35	37	49	51
-	hypothetical protein	PA14_15110	56	52	63	122	160	143	148
-	hypothetical protein	PA14_15120	34	34	100	57	226	83	431
-	hypothetical protein	PA14_15130	31	24	81	52	195	81	297
-	hypothetical protein	PA14_15140	4	4	4	5	5	4	4
-	transcriptional regulator	PA14_15150	31	30	49	50	67	50	62
-	hypothetical protein	PA14_15160	10	9	9	9	10	5	7
-	transporter	PA14_15180	7	6	6	4	4	4	4
-	hypothetical protein	PA14_15190	6	5	5	4	4	4	4
-	hypothetical protein	PA14_15200	17.5	19	18	14	14	10	14
-	LysR family transcriptional regulator	PA14_15210	32.5	33	31	30	29	23	20
xseA	exodeoxyribonuclease VII large subunit	PA14_15230	64.5	64	63	61	54	45	40
-	LysR family transcriptional regulator	PA14_15240	8.5	8	6	6	6	5	4
-	hypothetical protein	PA14_15250	4	4	4	4	4	4	4
-	acetylpolyamine aminohydrolase	PA14_15260	4	4	4	4	4	4	4
-	hypothetical protein	PA14_15270	4	4	4	4	4	4	4
-	hypothetical protein	PA14_15280	4	4	4	4	4	4	4
-	transcriptional regulator	PA14_15290	6.5	6	5	13	10	15	13
guaB	inosine 5'-monophosphate dehydrogenase	PA14_15310	579	618	603	303	289	276	218
guaA	GMP synthase	PA14_15340	343	373	379	141	131	128	111
-	integrase	PA14_15350	386.5	438	418	293	279	329	217
-	hypothetical protein	PA14_15360	146.5	156	163	157	147	156	113
-	hypothetical protein	PA14_15370	5	5	4	7	4	5	4
repA	replicative helicase, RepA	PA14_15380	9	11	12	11	10	10	9
-	replication protein, RepC	PA14_15400	15.5	17	16	20	18	23	19
-	resolvase, essential for transposition	PA14_15430	17.5	19	18	29	30	30	27
-	hypothetical protein	PA14_15435	17.5	19	19	31	29	33	32
merE	mercury resistance protein	PA14_15445	21	21	21	33	33	36	32
merD	transcriptional regulator MerD	PA14_15450	23	24	29	48	45	37	38
merA	mercuric reductase	PA14_15460	27	34	32	54	50	46	40
merP	periplasmic mercuric ion binding protein, MerP	PA14_15470	22.5	31	25	60	55	52	49
merT	mercuric transport protein	PA14_15475	15.5	26	20	32	24	31	25
merR	transcriptional regulator MerR	PA14_15480	346.5	403	401	401	371	456	340
-	hypothetical protein	PA14_15490	57	67	51	39	40	45	39
-	oriT-binding protein, TraK	PA14_15500	43.5	54	51	29	29	38	27
traJ	conjugal transfer relaxosome component TraJ	PA14_15510	26	24	23	21	18	30	27
trbJ	conjugal transfer protein TrbJ	PA14_15520	7.5	7	7	9	10	8	7
-	entry/exclusion protein TrbK	PA14_15530	4	4	7	4	4	4	4
-	mating pair formation protein TrbL	PA14_15540	9.5	9	11	8	8	14	12
-	hypothetical protein	PA14_15560	132	137	129	155	147	150	126
-	hypothetical protein	PA14_15570	351.5	395	330	223	193	236	177
-	Type II restriction enzyme, methylase subunit	PA14_15580	259.5	289	264	224	199	177	155
-	hypothetical protein	PA14_15590	197.5	222	206	203	184	164	152
-	hypothetical protein	PA14_15600	198	212	207	174	169	157	146
-	hypothetical protein	PA14_15610	141	145	143	154	149	160	145
-	oxidoreductase	PA14_15620	4	4	4	4	4	4	4
-	hypothetical protein	PA14_15630	10.5	9	9	13	12	14	14
-	hypothetical protein	PA14_15650	25	23	22	44	44	40	33
-	oxidoreductase	PA14_15660	10	11	10	17	17	19	16
-	metallo-oxidoreductase	PA14_15670	110	92	148	103	146	102	116
-	hypothetical protein	PA14_15680	100	89	140	91	122	117	125
-	amino acid permease	PA14_15700	13.5	27	70	12	16	7	6
-	hypothetical protein	PA14_15710	29	35	49	32	22	40	33
-	transglycosylase	PA14_15720	78	84	68	80	71	76	62
purL	phosphoribosylformylglycinamidine synthase	PA14_15740	146	160	156	118	115	97	86
-	hypothetical protein	PA14_15750	74.5	75	75	54	53	42	34
-	hypothetical protein	PA14_15770	87.5	94	87	133	118	134	151
-	PTS system N-acetylglucosamine-specific IIBC component	PA14_15780	9	9	10	17	16	19	16
-	phosphoenolpyruvate-protein phosphotransferase	PA14_15790	16	19	19	27	23	30	26
-	aminotransferase	PA14_15810	9.5	12	11	19	14	18	16
-	N-acetylglucosamine-6-phosphate deacetylase	PA14_15820	9	11	8	19	16	18	16
-	GntR family transcriptional regulator	PA14_15830	11	13	9	23	17	17	15
-	hypothetical protein	PA14_15840	154	156	135	193	159	163	133
-	hypothetical protein	PA14_15850	42.5	47	38	41	46	61	51
-	hypothetical protein	PA14_15860	142	146	119	207	189	183	159
-	hypothetical protein	PA14_15870	202.5	202	158	296	230	284	200
-	hypothetical protein	PA14_15880	145	149	115	222	164	191	130
purT	phosphoribosylglycinamide formyltransferase 2	PA14_15890	106	99	91	126	108	106	66
-	hypothetical protein	PA14_15910	57	52	57	66	49	62	35
-	major facilitator transporter	PA14_15920	5.5	6	6	4	4	4	4
-	hemolysin	PA14_15930	52.5	54	45	26	33	32	25
-	hypothetical protein	PA14_15940	114	119	96	71	83	68	59
ffh	signal recognition particle protein Ffh	PA14_15960	375	401	376	284	266	234	184
rpsP	30S ribosomal protein S16	PA14_15970	4463.5	5197	4931	1520	1194	1252	815
rimM	16S rRNA-processing protein RimM	PA14_15980	3611	4124	4181	1383	1021	968	615
trmD	tRNA (guanine-N(1)-)-methyltransferase	PA14_15990	3159	3603	3591	922	675	666	402
rplS	50S ribosomal protein L19	PA14_16000	3156.5	3582	3630	1255	928	775	506
-	hypothetical protein	PA14_16010	77.5	80	101	19	14	12	8
-	hypothetical protein	PA14_16020	39.5	34	38	86	76	99	100
-	sodium/hydrogen antiporter	PA14_16030	9.5	6	9	19	24	23	29
xerD	site-specific tyrosine recombinase XerD	PA14_16040	36.5	38	32	46	39	32	31
dsbC	thiol:disulfide interchange protein DsbC	PA14_16050	353.5	379	328	260	253	259	236
hom	homoserine dehydrogenase	PA14_16070	201.5	221	194	129	113	94	73
thrC	threonine synthase	PA14_16090	156	165	160	120	107	81	68
-	hypothetical protein	PA14_16100	4	4	4	21	10	12	26
-	hypothetical protein	PA14_16110	48.5	36	37	75	103	183	316
-	hypothetical protein	PA14_16130	36.5	37	34	43	40	43	43
-	hypothetical protein	PA14_16140	218	383	305	229	194	143	122
-	hypothetical protein	PA14_16150	138	245	207	192	164	118	107
-	hypothetical protein	PA14_16160	42.5	83	69	45	41	26	24
-	hypothetical protein	PA14_16180	69.5	145	114	73	62	44	42
-	hypothetical protein	PA14_16190	30.5	59	53	33	30	19	18
-	hypothetical protein	PA14_16200	26.5	53	48	20	18	16	15
-	hypothetical protein	PA14_16210	96.5	113	102	43	38	30	21
recJ	single-stranded-DNA-specific exonuclease RecJ	PA14_16220	86.5	96	90	47	40	31	29
lasB	elastase LasB	PA14_16250	297.5	202	147	999	752	1802	2853
-	FMN oxidoreductase	PA14_16260	38.5	27	22	113	101	231	263
-	hypothetical protein	PA14_16270	294.5	378	284	200	162	134	105
-	transcriptional regulator	PA14_16280	32	34	30	17	16	33	22
-	hypothetical protein	PA14_16290	50	48	32	48	55	174	120
-	hypothetical protein	PA14_16300	36	31	23	36	45	125	84
-	MFS permease	PA14_16310	4	4	4	8	6	24	17
-	peptidyl-prolyl cis-trans isomerase, FkbP-type	PA14_16320	81.5	88	69	46	43	48	31
-	hypothetical protein	PA14_16330	104.5	122	110	68	55	46	38
-	hypothetical protein	PA14_16340	19	21	17	30	24	25	33
-	two-component response regulator	PA14_16350	6.5	7	7	8	7	9	10
-	hypothetical protein	PA14_16360	15.5	23	16	6	4	5	5
-	hypothetical protein	PA14_16370	37.5	37	25	97	81	150	142
-	LysR family transcriptional regulator	PA14_16380	21.5	20	16	36	29	28	21
-	GMC-type oxidoreductase	PA14_16390	8.5	8	6	39	10	91	58
-	MFS transporter	PA14_16410	4	4	4	17	4	49	22
wspA	chemotaxis transducer	PA14_16430	98	114	100	103	85	87	83
-	hypothetical protein	PA14_16440	113.5	133	125	117	110	110	111
wspC	methyltransferase	PA14_16450	83	91	93	78	70	70	73
wspD	CheW domain-containing protein	PA14_16460	73.5	85	81	59	59	54	59
-	chemotaxis sensor/effector fusion protein	PA14_16470	72.5	89	87	67	62	63	64
wspF	chemotaxis-specific methylesterase	PA14_16480	102	115	114	103	98	126	121
wspR	two-component response regulator	PA14_16500	69	74	74	83	74	83	86
-	peptide chain release factor 2	PA14_16510	324	374	344	189	187	178	154
lysS	lysyl-tRNA synthetase	PA14_16530	166	194	170	104	104	93	82
-	TetR family transcriptional regulator	PA14_16550	65	66	60	87	86	89	68
-	lipoprotein	PA14_16560	139	139	123	241	215	222	196
-	hypothetical protein	PA14_16580	78	77	63	138	135	134	131
-	hypothetical protein	PA14_16590	68	66	61	120	117	120	105
-	alpha/beta hydrolase	PA14_16600	63.5	59	59	79	84	87	83
-	hypothetical protein	PA14_16610	131.5	135	124	127	137	155	144
-	hypothetical protein	PA14_16620	97	93	99	92	101	103	83
-	outer membrane protein, OmpA	PA14_16630	84	33	79	320	796	493	1359
-	lipoprotein	PA14_16640	89.5	42	109	312	747	501	1360
-	metal-transporting P-type ATPase	PA14_16660	23	33	21	57	46	51	58
-	transcriptional regulator CadR	PA14_16670	91.5	106	92	126	98	119	98
-	hypothetical protein	PA14_16680	12.5	10	7	99	65	193	156
ppc	phosphoenolpyruvate carboxylase	PA14_16690	41.5	38	40	97	100	89	88
adk	adenylate kinase	PA14_16700	756.5	812	969	708	896	593	415
-	hypothetical protein	PA14_16710	173	189	213	84	92	68	55
-	hypothetical protein	PA14_16720	145.5	155	158	124	122	152	131
-	hypothetical protein	PA14_16730	73	70	68	58	65	66	63
-	hypothetical protein	PA14_16740	15	16	14	26	26	27	24
-	hypothetical protein	PA14_16750	12	10	9	13	17	20	17
-	hypothetical protein	PA14_16770	109.5	111	117	61	63	56	49
-	hypothetical protein	PA14_16780	52.5	59	61	33	34	28	26
-	TetR family transcriptional regulator	PA14_16790	58.5	53	62	76	109	71	91
-	efflux transmembrane protein	PA14_16800	26	21	25	38	42	31	38
-	efflux transmembrane protein	PA14_16820	34.5	31	32	51	56	42	55
-	hypothetical protein	PA14_16830	80	87	73	61	58	42	35
-	lipoprotein	PA14_16840	188.5	181	157	256	228	248	242
plsB	glycerol-3-phosphate acyltransferase	PA14_16860	68	70	62	64	61	48	45
-	ABC transporter ATP-binding protein	PA14_16870	64	64	42	45	33	40	28
-	ABC transporter permease	PA14_16880	26.5	26	17	21	16	21	17
-	auxiliary component of ABC transporter	PA14_16890	31.5	30	22	26	20	23	20
-	hypothetical protein	PA14_16910	52.5	47	43	43	34	43	39
-	hypothetical protein	PA14_16920	34.5	34	34	31	30	42	47
-	pyridoxal-phosphate dependent protein	PA14_16930	37.5	38	39	37	36	47	54
dapD	tetrahydrodipicolinate succinylase	PA14_16950	154	158	145	140	137	110	110
-	amino acid transporter LysE	PA14_16960	100.5	99	97	105	106	90	82
-	arsenate reductase	PA14_16970	139.5	154	133	151	154	140	110
-	hypothetical protein	PA14_16980	58.5	67	74	54	58	53	45
-	hypothetical protein	PA14_16990	426.5	443	476	468	505	453	599
-	hypothetical protein	PA14_17000	4	4	4	4	4	4	4
-	Na(+)/H(+) exchanger protein	PA14_17010	22.5	22	46	35	47	23	24
-	succinyldiaminopimelate transaminase	PA14_17030	34	34	31	33	32	30	27
glnD	PII uridylyl-transferase	PA14_17040	36.5	37	32	30	29	30	25
map	methionine aminopeptidase	PA14_17050	293.5	307	261	238	231	222	202
rpsB	30S ribosomal protein S2	PA14_17060	4027.5	4947	4510	1915	1230	1029	704
tsf	elongation factor Ts	PA14_17070	2168	2673	2558	1084	737	582	450
pyrH	uridylate kinase	PA14_17080	542	561	560	232	196	225	184
frr	ribosome recycling factor	PA14_17100	1174	1208	1122	575	469	488	421
uppS	UDP pyrophosphate synthetase	PA14_17110	658.5	693	668	333	273	240	208
cdsA	phosphatidate cytidylyltransferase	PA14_17120	414	459	467	158	132	119	109
dxr	1-deoxy-D-xylulose 5-phosphate reductoisomerase	PA14_17130	360	395	407	159	129	129	115
-	membrane-associated zinc metalloprotease	PA14_17140	537	563	506	307	283	383	305
-	outer membrane antigen	PA14_17150	355.5	383	330	306	296	260	224
-	hypothetical protein	PA14_17170	934	963	863	769	766	766	664
lpxD	UDP-3-O-[3-hydroxymyristoyl] glucosamine N-acyltransferase	PA14_17180	513.5	534	529	428	438	363	331
fabZ	(3R)-hydroxymyristoyl-ACP dehydratase	PA14_17190	777.5	849	755	410	411	381	338
lpxA	UDP-N-acetylglucosamine acyltransferase	PA14_17210	664.5	705	653	415	410	340	286
lpxB	lipid-A-disaccharide synthase	PA14_17220	390.5	385	385	163	173	154	134
rnhB	ribonuclease HII	PA14_17230	300	291	284	130	129	128	100
-	amino acid permease	PA14_17250	448.5	528	401	91	55	64	45
dnaE	DNA polymerase III subunit alpha	PA14_17260	236	268	244	146	129	112	99
accA	acetyl-CoA carboxylase carboxyltransferase subunit alpha	PA14_17270	579	598	541	392	327	278	251
-	hypothetical protein	PA14_17280	129	124	131	62	52	54	46
pyrG	CTP synthetase	PA14_17290	415	416	410	373	335	340	302
kdsA	2-dehydro-3-deoxyphosphooctonate aldolase	PA14_17310	345	348	337	295	271	264	231
eno	phosphopyruvate hydratase	PA14_17320	503.5	521	497	493	493	470	444
-	hypothetical protein	PA14_17330	193.5	202	188	147	143	157	152
ispD	2-C-methyl-D-erythritol 4-phosphate cytidylyltransferase	PA14_17340	134	141	132	73	74	80	76
-	hypothetical protein	PA14_17350	97	102	81	92	87	104	90
-	inner membrane protein	PA14_17370	59	58	54	44	45	45	42
-	LysR family transcriptional regulator	PA14_17380	25.5	13	11	35	30	35	30
adhC	alcohol dehydrogenase	PA14_17400	83	62	57	135	103	144	128
-	esterase	PA14_17410	50.5	36	33	85	70	106	94
ispF	2-C-methyl-D-erythritol 2,4-cyclodiphosphate synthase	PA14_17420	189	184	177	141	137	147	140
truD	tRNA pseudouridine synthase D	PA14_17440	184	178	177	119	118	127	110
surE	stationary phase survival protein SurE	PA14_17450	266	269	254	210	219	169	154
pcm	protein-L-isoaspartate O-methyltransferase	PA14_17460	311	304	291	247	255	233	216
-	hypothetical protein	PA14_17470	618.5	557	463	1158	962	1517	1463
rpoS	RNA polymerase sigma factor RpoS	PA14_17480	754.5	625	458	2853	1954	2576	2660
fdxA	ferredoxin I	PA14_17490	1195.5	1266	1093	575	286	356	166
mutS	DNA mismatch repair protein MutS	PA14_17500	78	87	78	46	47	34	29
-	hypothetical protein	PA14_17510	4	4	4	4	4	4	5
-	hypothetical protein	PA14_17520	70.5	75	66	102	102	92	78
recA	recombinase A	PA14_17530	299	362	324	349	295	280	209
recX	recombination regulator RecX	PA14_17540	138.5	163	156	137	125	113	94
-	hypothetical protein	PA14_17550	61	58	74	178	174	153	168
-	hypothetical protein	PA14_17570	24	27	58	62	80	56	76
-	hypothetical protein	PA14_17580	24.5	22	35	18	16	26	21
-	hypothetical protein	PA14_17590	102	100	116	102	119	111	133
-	hypothetical protein	PA14_17600	146.5	148	142	109	129	146	185
potD	polyamine ABC transporter	PA14_17610	21.5	47	28	5	4	4	4
potC	polyamine transport protein PotC	PA14_17620	14	21	15	4	4	4	4
potB	polyamine transport protein PotB	PA14_17630	17	30	22	4	4	4	4
potA	polyamine transport protein PotA	PA14_17640	24	41	30	4	4	4	4
-	hypothetical protein	PA14_17650	57	55	59	36	36	37	29
-	hypothetical protein	PA14_17660	32.5	34	33	23	26	15	13
-	LuxR family transcriptional regulator	PA14_17670	211	240	205	187	175	124	104
dgkA	diacylglycerol kinase	PA14_17675	102	114	92	72	64	54	39
-	hypothetical protein	PA14_17690	73	36	73	51	57	37	27
rpmE2	50S ribosomal protein L31	PA14_17700	862.5	13	2754	48	2787	68	1207
rpmJ	50S ribosomal protein L36	PA14_17710	1124	15	3817	49	3816	78	1450
-	LuxR family transcriptional regulator	PA14_17720	33	39	31	54	43	56	47
-	hypothetical protein	PA14_17730	22	4	76	11	42	15	28
-	amino acid ABC transporter permease	PA14_17740	7	4	21	4	15	5	10
-	methylated-DNA--protein-cysteine methyltransferase	PA14_17760	7	4	17	9	13	12	15
-	major facilitator transporter	PA14_17780	4.5	5	5	5	4	4	4
-	LysR family transcriptional regulator	PA14_17790	15	16	11	22	20	16	16
-	acyl-CoA dehydrogenase	PA14_17810	4	4	4	4	4	4	4
-	hypothetical protein	PA14_17820	4	4	4	4	4	4	4
-	enoyl-CoA hydratase	PA14_17850	4	4	4	4	4	4	4
-	3-hydroxyacyl-CoA dehydrogenase	PA14_17860	6	6	6	7	7	6	6
-	acetyl-CoA acetyltransferase	PA14_17880	4	4	4	4	4	4	4
-	porin	PA14_17890	4	4	4	5	5	5	5
metR	transcriptional regulator MetR	PA14_17900	37.5	36	33	55	54	47	42
-	alpha/beta hydrolase	PA14_17910	4	4	4	4	4	4	4
glpM	membrane protein GlpM	PA14_17920	42	45	38	30	26	31	23
glpD	glycerol-3-phosphate dehydrogenase	PA14_17930	6.5	6	6	8	6	12	9
glpR	glycerol-3-phosphate regulon repressor	PA14_17940	63	70	69	56	59	40	34
glpK	glycerol kinase	PA14_17960	13	8	6	21	12	30	23
glpF	glycerol uptake facilitator protein	PA14_17980	13	8	8	25	15	45	44
-	hypothetical protein	PA14_17990	44	40	36	32	31	30	23
-	glycerol kinase	PA14_18010	25	23	22	21	21	16	15
-	PhzF family phenazine biosynthesis protein	PA14_18020	47.5	38	40	88	107	188	116
-	hypothetical protein	PA14_18040	51	46	54	89	82	79	72
-	hypothetical protein	PA14_18050	102.5	91	95	145	117	161	166
-	hypothetical protein	PA14_18060	21	17	13	26	20	15	9
-	periplasmic metal-binding protein	PA14_18070	51	108	27	95	50	54	41
-	TetR family transcriptional regulator	PA14_18080	77.5	94	91	49	41	52	50
-	major facilitator subfamily transporter protein	PA14_18090	32	34	37	19	19	16	13
-	hypothetical protein	PA14_18100	165	151	264	67	77	153	130
mmsR	transcriptional regulator MmsR	PA14_18110	16.5	14	13	32	34	35	34
mmsA	methylmalonate-semialdehyde dehydrogenase	PA14_18120	10	6	5	29	19	162	289
mmsB	3-hydroxyisobutyrate dehydrogenase	PA14_18140	5.5	4	4	16	12	105	181
-	acetyl-coa synthetase	PA14_18150	4	6	15	38	25	59	94
-	oxidoreductase	PA14_18160	22	18	17	41	39	26	26
-	hypothetical protein	PA14_18180	16.5	17	12	36	29	21	19
-	LysR family transcriptional regulator	PA14_18200	15	14	14	25	22	24	20
-	TatD family deoxyribonuclease	PA14_18210	13	14	15	20	20	18	19
fruR	DNA-binding transcriptional regulator FruR	PA14_18230	28	29	26	39	38	35	32
-	phosphotransferase system enzyme I	PA14_18250	11	10	11	13	10	13	11
fruK	1-phosphofructokinase	PA14_18260	14.5	14	15	18	14	17	14
fruA	phosphotransferase system, fructose-specific IIBC component	PA14_18275	11	11	12	15	11	13	11
-	nucleotide sugar dehydrogenase	PA14_18300	135.5	108	146	106	199	154	203
-	hypothetical protein	PA14_18310	79	65	98	66	110	91	103
-	hypothetical protein	PA14_18320	91	77	117	74	132	95	117
arnT	4-amino-4-deoxy-L-arabinose transferase	PA14_18330	64.5	50	80	50	90	65	81
-	hypothetical protein	PA14_18340	71.5	54	83	73	138	80	102
-	bifunctional UDP-glucuronic acid decarboxylase/UDP-4-amino-4-deoxy-L-arabinose formyltransferase	PA14_18350	126.5	102	155	123	208	143	181
-	glycosyl transferase family protein	PA14_18360	82	64	97	81	150	95	128
-	UDP-4-amino-4-deoxy-L-arabinose--oxoglutarate aminotransferase	PA14_18370	115.5	95	136	123	216	121	156
algA	mannose-1-phosphate guanylyltransferase	PA14_18380	4	4	4	4	4	5	5
algF	alginate o-acetyltransferase AlgF	PA14_18410	4	4	4	4	4	4	6
algJ	alginate o-acetyltransferase AlgJ	PA14_18430	4	4	4	4	4	4	4
algI	alginate o-acetyltransferase AlgI	PA14_18450	4	4	4	4	4	4	4
algL	poly(beta-D-mannuronate) lyase	PA14_18470	4	4	4	4	4	4	4
algX	alginate biosynthesis protein AlgX	PA14_18480	4	4	4	4	4	4	4
algG	alginate-c5-mannuronan-epimerase AlgG	PA14_18500	4	4	4	4	4	4	4
algE	alginate production outer membrane protein AlgE	PA14_18510	4	4	4	4	4	4	4
algK	alginate biosynthetic protein AlgK	PA14_18520	4	4	4	4	4	4	4
alg44	alginate biosynthesis protein Alg44	PA14_18550	4	4	4	4	4	4	4
alg8	alginate biosynthesis protein Alg8	PA14_18565	4	4	4	4	4	4	4
algD	GDP-mannose 6-dehydrogenase AlgD	PA14_18580	4	4	4	4	4	4	4
-	hypothetical protein	PA14_18590	92	94	76	87	78	72	62
-	ABC transporter ATP-binding protein	PA14_18600	79	81	77	83	82	64	63
argF	ornithine carbamoyltransferase	PA14_18610	75	87	86	30	40	32	31
-	hypothetical protein	PA14_18620	104	112	113	116	103	114	100
-	serine protease	PA14_18630	31.5	31	21	62	50	62	56
-	oxidoreductase	PA14_18640	6.5	5	5	10	10	10	9
-	hypothetical protein	PA14_18650	1245	1580	1402	1394	1158	1542	1016
-	hypothetical protein	PA14_18660	38	50	52	26	18	25	18
bfrB	bacterioferritin	PA14_18670	115	181	101	106	72	78	62
-	hypothetical protein	PA14_18680	576	363	893	809	1319	1689	2025
-	peroxidase	PA14_18690	1686	1516	1304	2342	2120	1922	1765
rnt	ribonuclease T	PA14_18700	122	126	115	102	103	91	87
pyrC	dihydroorotase	PA14_18710	100.5	100	89	98	95	73	68
-	OmpA family membrane protein	PA14_18720	66.5	68	69	65	44	56	73
argG	argininosuccinate synthase	PA14_18740	250	293	303	140	174	136	113
gloA1	lactoylglutathione lyase	PA14_18750	373	434	324	291	200	257	131
-	RND efflux membrane fusion protein	PA14_18760	4	4	4	4	4	4	4
-	RND efflux transporter	PA14_18780	4	4	4	4	4	4	4
-	outer membrane efflux protein	PA14_18790	4	4	4	4	4	4	4
-	hypothetical protein	PA14_18800	17.5	22	8	46	28	58	97
-	hypothetical protein	PA14_18810	4	10	4	11	4	4	4
-	hypothetical protein	PA14_18820	4	5	4	6	4	4	4
-	adenylosuccinate lyase	PA14_18830	4	6	4	6	4	4	4
-	adenylosuccinate lyase	PA14_18850	4	4	4	6	4	4	4
-	hypothetical protein	PA14_18860	11.5	14	10	22	14	19	16
-	hypothetical protein	PA14_18870	620	568	447	589	406	654	389
nth	endonuclease III	PA14_18880	77	85	70	52	40	37	27
-	electron transport complex protein RsxE	PA14_18890	44.5	51	48	27	28	25	20
-	hypothetical protein	PA14_18900	45.5	50	47	23	25	23	20
-	hypothetical protein	PA14_18910	31.5	33	30	19	17	17	15
-	electron transport complex protein RnfC	PA14_18920	54	56	58	32	32	28	26
-	electron transport complex protein RnfB	PA14_18930	70.5	69	72	38	38	35	28
-	Na(+)-translocating NADH-quinone reductase subunit E	PA14_18950	91	101	93	56	56	55	43
-	hypothetical protein	PA14_18960	7.5	7	6	10	8	9	9
pldA	phospholipase D	PA14_18970	7	9	8	9	9	8	9
-	hypothetical protein	PA14_18985	7	10	7	7	6	5	5
-	hypothetical protein	PA14_19010	10.5	16	13	12	11	13	11
-	hypothetical protein	PA14_19020	10.5	14	11	11	10	7	9
-	hypothetical protein	PA14_19030	110	113	109	98	103	93	92
metG	methionyl-tRNA synthetase	PA14_19050	173	182	162	218	222	192	179
-	hypothetical protein	PA14_19065	112.5	119	109	133	126	109	99
dcd	deoxycytidine triphosphate deaminase	PA14_19090	298.5	325	279	237	216	207	170
rhlA	rhamnosyltransferase chain A	PA14_19100	228.5	184	214	305	424	544	900
rhlB	rhamnosyltransferase chain B	PA14_19110	42.5	36	42	81	116	141	286
rhlR	transcriptional regulator RhlR	PA14_19120	540.5	541	497	963	1077	1493	1925
rhlI	autoinducer synthesis protein RhlI	PA14_19130	1595	1467	1256	1496	1356	1644	1361
pheC	cyclohexadienyl dehydratase	PA14_19140	88	83	69	87	82	88	79
-	hypothetical protein	PA14_19150	46.5	57	48	20	19	17	15
-	hypothetical protein	PA14_19160	47.5	59	58	19	16	16	13
-	hypothetical protein	PA14_19170	117	102	95	111	105	110	82
-	malate dehydrogenase	PA14_19190	103	99	86	132	133	105	96
-	hypothetical protein	PA14_19205	36.5	40	38	33	30	29	25
-	hypothetical protein	PA14_19210	53.5	50	52	45	45	34	30
-	hypothetical protein	PA14_19230	34	36	33	24	25	17	17
-	MFS transporter	PA14_19270	4	4	4	4	4	4	4
-	ATP-dependent RNA helicase	PA14_19290	67.5	73	66	55	53	44	40
-	hypothetical protein	PA14_19310	11.5	10	16	29	30	53	68
-	hypothetical protein	PA14_19320	10	11	9	10	9	9	8
-	hypothetical protein	PA14_19330	34	42	32	32	27	31	29
-	sensor/response regulator hybrid	PA14_19340	6.5	6	5	10	10	16	19
-	hypothetical protein	PA14_19350	18.5	8	10	50	77	97	171
-	GNAT family acetyltransferase	PA14_19360	14.5	7	10	37	61	71	133
-	asparagine synthetase	PA14_19370	26.5	17	20	64	94	116	208
-	transcriptional regulator	PA14_19380	76	73	75	88	82	87	74
-	hypothetical protein	PA14_19390	55.5	57	61	38	37	48	42
mnmC	5-methylaminomethyl-2-thiouridine methyltransferase	PA14_19400	26	26	27	21	23	20	23
-	hypothetical protein	PA14_19410	44.5	42	38	87	88	93	94
-	acyl-CoA thiolase	PA14_19430	10.5	9	8	16	18	21	20
-	hypothetical protein	PA14_19450	114.5	116	101	68	55	44	34
mqoA	malate:quinone oxidoreductase	PA14_19470	71.5	89	88	50	73	34	56
-	hypothetical protein	PA14_19480	6.5	7	5	34	23	74	88
-	antioxidant protein	PA14_19490	52	22	126	163	189	18	49
-	hypothetical protein	PA14_19500	4	4	4	4	4	4	4
-	ABC transporter permease	PA14_19510	4	4	4	4	4	4	4
-	ABC transporter ATP-binding protein	PA14_19520	4	4	4	4	4	4	4
-	NAD(P)H-dependent FMN reductase	PA14_19530	26.5	9	81	65	77	5	12
-	hypothetical protein	PA14_19540	5.5	4	7	17	32	4	4
ssuD	alkanesulfonate monooxygenase	PA14_19560	4	4	4	7	24	4	4
-	ABC transporter permease	PA14_19570	4	4	4	10	31	4	4
ssuB	aliphatic sulfonates transport ATP-binding subunit	PA14_19580	4	4	4	13	40	4	4
-	molybdopterin-binding protein	PA14_19590	23.5	16	20	233	684	23	23
-	hypothetical protein	PA14_19600	176.5	178	137	309	282	179	147
-	hypothetical protein	PA14_19610	229.5	231	180	319	291	239	201
folX	D-erythro-7,8-dihydroneopterin triphosphate 2'-epimerase	PA14_19620	169.5	174	148	274	253	216	186
folE1	GTP cyclohydrolase I	PA14_19630	117.5	129	104	152	159	137	122
-	short chain dehydrogenase	PA14_19640	59	69	58	89	90	74	65
-	hypothetical protein	PA14_19650	4	4	5	15	7	6	4
-	flavodoxin	PA14_19660	306.5	299	263	199	208	211	176
-	LysR family transcriptional regulator	PA14_19670	16	17	15	39	34	29	22
-	hypothetical protein	PA14_19680	43.5	22	110	656	475	429	166
-	hypothetical protein	PA14_19690	39	16	83	483	387	334	145
-	aldolase	PA14_19700	12	10	21	82	72	74	37
-	alpha/beta hydrolase	PA14_19710	5	4	6	18	16	22	13
-	hypothetical protein	PA14_19720	8.5	5	7	13	12	22	13
-	oxidoreductase	PA14_19730	16.5	16	12	36	29	34	28
-	enoyl-CoA hydratase	PA14_19740	31.5	28	28	58	55	103	112
-	hypothetical protein	PA14_19750	4	4	4	4	4	6	4
-	hypothetical protein	PA14_19770	4	4	4	4	4	4	4
-	AraC family transcriptional regulator	PA14_19800	26.5	27	23	42	39	34	28
-	hypothetical protein	PA14_19810	4	4	4	4	4	4	4
-	hypothetical protein	PA14_19830	4	4	4	4	4	4	4
-	transcriptional regulator	PA14_19850	4	4	4	4	4	4	4
-	hypothetical protein	PA14_19860	44	40	37	102	102	103	105
ldh	leucine dehydrogenase	PA14_19870	9	6	6	62	46	107	122
-	pyruvate dehydrogenase E1 component subunit alpha	PA14_19900	4	4	4	17	11	49	45
-	pyruvate dehydrogenase E1 component, beta chain	PA14_19910	4	4	4	15	13	49	48
-	branched-chain alpha-keto acid dehydrogenase subunit E2	PA14_19920	4	4	4	10	8	33	30
-	hypothetical protein	PA14_19930	8.5	13	13	8	8	7	5
-	hypothetical protein	PA14_19940	37	44	41	50	48	38	37
-	hypothetical protein	PA14_19950	165	178	142	145	130	158	133
-	hypothetical protein	PA14_19960	14	10	12	25	26	25	26
-	hypothetical protein	PA14_19970	19.5	27	19	8	9	7	5
-	RNA polymerase ECF-subfamily sigma-70 factor	PA14_19990	23.5	16	39	11	69	35	82
-	transmembrane sensor	PA14_20000	13	12	21	14	39	25	80
hasR	heme uptake outer membrane receptor HasR	PA14_20010	4	4	8	6	45	16	117
hasAp	heme acquisition protein HasAp	PA14_20020	14.5	7	28	70	503	125	2247
hasD	transport protein HasD	PA14_20030	4	4	4	4	18	6	51
hasE	metalloprotease secretion protein	PA14_20040	4	4	5	4	25	12	69
-	outer membrane protein	PA14_20050	4	4	4	4	17	7	45
-	hypothetical protein	PA14_20060	9	4	6	19	30	35	57
-	hypothetical protein	PA14_20070	37.5	39	34	10	12	9	20
-	hypothetical protein	PA14_20080	37.5	40	33	34	31	26	25
-	hypothetical protein	PA14_20100	14.5	14	12	15	16	11	13
-	hypothetical protein	PA14_20110	15.5	15	13	16	14	12	13
-	hypothetical protein	PA14_20120	151.5	134	128	165	149	225	208
-	LysR family transcriptional regulator	PA14_20130	36	38	39	37	40	30	31
fpr	ferredoxin--NADP+ reductase	PA14_20140	519	618	588	704	852	250	368
nosL	NosL protein	PA14_20150	4	4	4	4	4	4	4
nosY	NosY protein	PA14_20170	4	4	4	4	4	4	4
nosF	NosF protein	PA14_20180	4	4	4	4	4	4	4
nosD	copper ABC transporter periplasmic substrate-binding protein	PA14_20190	4	4	4	4	4	4	4
nosZ	nitrous-oxide reductase	PA14_20200	4	4	4	4	4	4	4
nosR	regulatory protein NosR	PA14_20230	4	4	4	4	4	4	4
-	ring-cleaving dioxygenase	PA14_20240	9.5	7	8	11	6	13	5
-	hypothetical protein	PA14_20250	4.5	4	4	7	4	7	4
-	hypothetical protein	PA14_20260	24.5	29	24	16	15	12	10
rhlG	beta-ketoacyl reductase	PA14_20270	4	4	4	4	4	4	4
-	hypothetical protein	PA14_20280	42.5	48	41	45	48	46	52
-	DNA binding-protein	PA14_20290	700	792	690	1222	1154	1377	1708
phnC	ABC phosphonate transporter ATP-binding protein	PA14_20300	4	4	6	9	9	10	13
phnD	phosphonate ABC transporter substrate-binding protein	PA14_20320	4	4	4	4	4	4	4
phnE	phosphonate ABC transporter permease	PA14_20330	4	4	4	4	4	4	4
phnF	transcriptional regulator	PA14_20350	4	4	4	4	4	4	4
phnG	phosphonate metabolism protein PhnG	PA14_20360	4	4	4	4	4	4	4
phnH	carbon-phosphorus lyase complex subunit	PA14_20370	4	4	4	4	4	4	4
phnI	hypothetical protein	PA14_20380	4	4	4	4	4	4	4
phnJ	hypothetical protein	PA14_20390	4	4	4	4	4	4	4
phnK	phosphonate C-P lyase system protein PhnK	PA14_20400	4	4	4	4	4	4	4
phnL	phosphonate ABC transporter ATPase	PA14_20420	4	4	4	4	4	4	4
phnM	phosphonate metabolism protein	PA14_20430	10	10	10	11	11	15	14
phnN	phosphonate transport ATP-binding protein	PA14_20440	83.5	80	80	80	79	85	81
phnP	carbon-phosphorus lyase complex accessory protein	PA14_20450	26	25	25	27	29	27	30
-	hypothetical protein	PA14_20460	34	64	172	103	232	131	224
-	hypothetical protein	PA14_20470	51.5	101	267	166	334	206	351
-	hypothetical protein	PA14_20480	35.5	105	207	125	236	204	285
-	acetyltransferase	PA14_20491	6.5	6	6	9	10	10	10
-	Arg tRNA	PA14_20500	309	372	284	115	88	224	136
-	hypothetical protein	PA14_20510	39	38	32	60	55	54	43
-	hypothetical protein	PA14_20520	14.5	13	11	20	18	23	19
-	hypothetical protein	PA14_20530	52.5	43	33	72	70	79	72
-	hypothetical protein	PA14_20550	17.5	18	13	18	12	15	12
amiE	acylamide amidohydrolase	PA14_20560	48	55	44	44	35	46	37
-	chaperone	PA14_20570	16.5	21	14	12	11	13	13
amiC	aliphatic amidase expression-regulating protein	PA14_20580	18	21	16	15	15	19	18
amiR	aliphatic amidase regulator	PA14_20590	16	18	14	18	17	21	21
-	hypothetical protein	PA14_20600	69	69	64	76	76	100	80
lecB	fucose-binding lectin PA-IIL	PA14_20610	19.5	14	14	116	96	83	201
-	HlyD family secretion protein	PA14_20620	8.5	9	14	7	7	4	4
-	hypothetical protein	PA14_20630	4	4	6	4	4	4	4
-	hypothetical protein	PA14_20640	12	12	12	16	16	15	11
dsdA	D-serine dehydratase	PA14_20650	30	30	28	44	43	39	32
-	glutamine synthetase	PA14_20670	75	70	61	264	222	284	185
-	MFS transporter	PA14_20680	23	21	20	46	46	69	58
-	hypothetical protein	PA14_20690	46	35	37	92	89	153	139
-	glycosyltransferase	PA14_20700	132	131	121	184	169	212	211
flgN	hypothetical protein	PA14_20720	330.5	330	279	376	320	355	399
flgM	hypothetical protein	PA14_20730	610	664	574	705	553	633	676
flgA	flagellar basal body P-ring biosynthesis protein FlgA	PA14_20740	76.5	85	72	72	73	97	88
-	chemotaxis protein	PA14_20750	768	788	725	1138	950	1106	1110
-	chemotaxis protein methyltransferase	PA14_20760	436	449	418	535	504	599	611
-	hypothetical protein	PA14_20770	170.5	170	162	326	309	597	684
-	two-component response regulator	PA14_20780	45.5	39	36	84	89	163	190
-	histidine phosphotransfer domain-containing protein	PA14_20800	205.5	218	211	155	150	169	144
recQ	ATP-dependent DNA helicase RecQ	PA14_20810	172.5	180	175	106	101	94	83
-	two-component response regulator	PA14_20820	31.5	40	34	56	42	55	52
-	hypothetical protein	PA14_20840	10	10	8	23	18	25	28
-	MarR family transcriptional regulator	PA14_20850	167.5	95	174	160	223	206	154
-	Tfp pilus assembly protein FimV	PA14_20860	77	73	76	84	83	99	112
-	hypothetical protein	PA14_20870	14.5	15	14	7	7	7	5
-	hypothetical protein	PA14_20880	36.5	36	30	35	33	35	34
rfaD	ADP-L-glycero-D-manno-heptose-6-epimerase	PA14_20890	18.5	18	34	9	9	14	9
-	MFS transporter	PA14_20900	78.5	39	58	140	114	96	100
-	hypothetical protein	PA14_20920	140.5	71	103	246	178	137	125
-	acyl carrier protein	PA14_20940	243.5	128	167	411	300	238	215
fabH2	3-oxoacyl-ACP synthase	PA14_20950	109.5	59	87	217	163	114	121
-	isomerase	PA14_20960	127	70	87	270	197	126	147
cyp23	cytochrome P450	PA14_20970	94	56	68	182	135	91	94
-	short chain dehydrogenas	PA14_20980	113.5	67	94	214	154	113	113
-	hypothetical protein	PA14_21000	92	60	77	172	133	92	92
-	FAD-dependent monooxygenase	PA14_21010	89	64	83	182	148	92	90
-	non-ribosomal peptide synthetase	PA14_21020	106	93	81	189	156	104	91
-	ATP-dependent Clp protease proteolytic subunit	PA14_21030	923.5	846	675	1738	1307	1378	1558
-	hypothetical protein	PA14_21040	4	4	4	6	5	9	8
-	short chain dehydrogenase	PA14_21050	4	4	4	6	5	7	7
-	hypothetical protein	PA14_21060	4	4	4	12	9	9	10
-	MerR family transcriptional regulator	PA14_21070	77	78	69	65	66	67	56
-	LysR family transcriptional activator	PA14_21080	16	14	12	32	27	28	20
-	hypothetical protein	PA14_21090	4	4	4	4	4	5	4
plcN	non-hemolytic phospholipase C	PA14_21110	4	4	4	4	4	4	4
-	hypothetical protein	PA14_21120	4	4	4	5	6	4	6
-	outer membrane lipoprotein	PA14_21130	25.5	24	22	32	34	30	29
-	ABC transporter permease	PA14_21140	44.5	43	46	27	23	23	21
-	ABC transporter permease	PA14_21150	49.5	49	48	25	23	21	20
-	ABC transporter ATP-binding protein	PA14_21160	58	56	55	49	46	33	33
-	hypothetical protein	PA14_21175	139	135	107	122	121	105	99
-	3-hydroxyisobutyrate dehydrogenase	PA14_21180	56	58	56	41	37	32	28
-	hypothetical protein	PA14_21190	4	4	4	15	12	34	44
-	hypothetical protein	PA14_21210	31	31	24	20	17	17	14
-	hypothetical protein	PA14_21220	288	258	450	241	195	404	458
hepA	ATP-dependent helicase HepA	PA14_21230	160.5	165	157	79	76	62	48
-	hypothetical protein	PA14_21240	38.5	39	35	46	40	57	65
alkB	hypothetical protein	PA14_21250	57.5	58	49	64	60	71	66
-	hypothetical protein	PA14_21260	1563.5	1852	3313	299	376	553	430
-	hypothetical protein	PA14_21280	20	16	26	21	23	25	28
-	hypothetical protein	PA14_21290	12.5	10	16	13	14	16	17
-	MFS transporte	PA14_21300	13	12	11	15	15	17	16
phaJ1	hypothetical protein	PA14_21310	142	144	117	184	151	148	160
-	hypothetical protein	PA14_21320	58	61	49	57	51	50	48
fadD2	long-chain-fatty-acid--CoA ligase	PA14_21340	48.5	51	29	101	77	101	107
fadD1	long-chain-fatty-acid--CoA ligase	PA14_21370	219	225	170	241	202	177	148
-	hypothetical protein	PA14_21380	19.5	21	15	5	4	8	5
hrpA	ATP-dependent helicase	PA14_21400	57	60	60	45	44	40	36
phoA	alkaline phosphatase	PA14_21410	4	4	4	4	4	4	4
-	HIT family protein	PA14_21440	164	170	141	199	206	161	153
-	hypothetical protein	PA14_21450	15	16	13	11	10	8	8
-	hypothetical protein	PA14_21460	4.5	6	4	4	5	4	4
-	hypothetical protein	PA14_21470	6.5	7	6	4	4	4	4
-	hypothetical protein	PA14_21480	13	16	12	10	8	13	13
-	hypothetical protein	PA14_21490	28	27	24	28	25	41	40
-	hypothetical protein	PA14_21510	13	11	10	32	29	55	65
-	hypothetical protein	PA14_21520	54	53	55	45	44	61	54
-	ankyrin domain-containing protein	PA14_21530	13	10	9	20	17	16	21
-	3-oxoacyl-ACP synthase	PA14_21540	138	134	129	113	117	99	118
-	RNA polymerase ECF-subfamily sigma-70 factor	PA14_21550	152	139	142	123	124	112	116
-	hypothetical protein	PA14_21560	218	204	199	210	209	194	186
-	hypothetical protein	PA14_21570	44.5	57	62	35	64	22	36
-	hypothetical protein	PA14_21580	24	33	43	17	32	12	19
-	hypothetical protein	PA14_21590	6	9	14	4	7	4	5
-	hypothetical protein	PA14_21600	4	7	8	4	5	4	4
oprO	pyrophosphate-specific outer membrane porin OprO precursor	PA14_21610	4	4	4	4	4	4	4
oprP	phosphate-specific outer membrane porin OprP precursor	PA14_21620	4	4	4	4	4	4	4
-	hypothetical protein	PA14_21630	39.5	36	51	7	8	27	20
-	short chain dehydrogenase	PA14_21640	18.5	16	15	22	19	27	26
-	hypothetical protein	PA14_21650	162.5	197	166	87	91	86	66
-	hypothetical protein	PA14_21660	56	69	64	35	35	32	25
-	hypothetical protein	PA14_21670	4	4	4	8	14	15	47
-	hypothetical protein	PA14_21680	11	11	12	12	15	18	29
-	ATP-dependent DNA helicase	PA14_21690	31	44	63	99	76	67	50
-	two-component sensor	PA14_21700	12.5	24	85	32	58	19	31
-	hypothetical protein	PA14_21710	142.5	167	250	129	158	126	112
-	AraC family transcriptional regulator	PA14_21720	47	48	57	36	46	34	32
-	TonB-dependent receptor	PA14_21730	96	59	148	30	19	18	12
-	hypothetical protein	PA14_21750	41.5	38	47	28	27	27	26
capB	cold acclimation protein B	PA14_21760	3903.5	5292	5137	3550	3596	2051	1955
-	DMT family permease	PA14_21770	53	56	41	40	34	34	26
-	transporter	PA14_21780	43	50	42	41	43	32	28
rdgC	recombination associated protein	PA14_21790	206	244	194	117	117	83	65
-	Val tRNA	PA14_21800	7213.5	8972	6218	829	610	2177	1020
-	Asp tRNA	PA14_21810	8595.5	9019	8240	2973	2104	2274	1153
-	peptidyl-prolyl cis-trans isomerase, FkbP-type	PA14_21820	733.5	777	644	705	716	524	498
-	hypothetical protein	PA14_21830	65.5	46	62	73	109	125	189
-	hypothetical protein	PA14_21840	57.5	59	51	63	56	116	111
-	transcriptional regulator	PA14_21850	93.5	91	96	101	87	143	127
-	hypothetical protein	PA14_21860	85	79	79	86	80	124	121
-	EAL domain/GGDEF domain-containing protein	PA14_21870	8	9	9	11	10	8	8
tsp	periplasmic tail-specific protease	PA14_21880	209	253	282	491	438	414	386
-	oxidoreductase	PA14_21890	124.5	111	106	169	177	237	225
-	HAD-superfamily hydrolase	PA14_21900	73	72	63	77	72	73	68
-	ABC transporter ATP-binding protein	PA14_21910	7.5	8	6	13	10	16	17
-	ABC transporter permease	PA14_21920	4	4	4	4	4	9	11
-	ABC transporter permease	PA14_21930	4	4	4	4	4	6	7
-	hypothetical protein	PA14_21940	4	4	4	5	4	9	10
-	hypothetical protein	PA14_21960	6	6	4	23	15	43	48
-	transcriptional regulator	PA14_21970	5.5	5	4	8	8	18	21
-	hypothetical protein	PA14_21980	38.5	37	33	59	53	54	48
-	aminopeptidase 2	PA14_21990	72	71	66	67	70	64	60
rluA	pseudouridine synthase	PA14_22000	96.5	92	81	65	66	48	44
minE	cell division topological specificity factor MinE	PA14_22010	943.5	941	769	892	851	863	764
minD	cell division inhibitor MinD	PA14_22020	666.5	671	555	594	577	578	519
minC	septum formation inhibitor	PA14_22040	182.5	180	142	203	199	166	151
htrB	lipid A biosynthesis lauroyl acyltransferase	PA14_22050	65.5	68	63	38	42	42	35
-	hypothetical protein	PA14_22060	57	55	54	60	62	70	71
-	pirin-related protein	PA14_22075	199.5	209	198	182	188	181	160
-	resolvase	PA14_22080	28	28	25	43	34	43	33
-	hypothetical protein	PA14_22090	6	6	6	5	5	6	6
-	hypothetical protein	PA14_22100	5	4	4	7	6	6	6
-	hypothetical protein	PA14_22110	4	4	4	4	4	6	5
-	hypothetical protein	PA14_22120	4	4	4	6	7	8	8
-	hypothetical protein	PA14_22130	4	4	4	4	4	4	4
-	hypothetical protein	PA14_22140	4	4	4	4	4	4	4
-	hypothetical protein	PA14_22160	4	4	4	4	4	4	4
-	hypothetical protein	PA14_22180	55	69	48	61	60	43	40
-	hypothetical protein	PA14_22190	106.5	103	90	96	89	84	71
-	hypothetical protein	PA14_22210	5	4	4	11	10	11	13
-	hypothetical protein	PA14_22220	4	4	4	9	10	7	9
-	hypothetical protein	PA14_22230	4	4	4	11	10	13	12
-	hypothetical protein	PA14_22240	4	4	4	6	5	4	5
-	hypothetical protein	PA14_22250	4	4	4	4	4	4	4
-	hypothetical protein	PA14_22260	4	4	4	4	4	4	4
-	recombinase	PA14_22270	38.5	40	32	35	35	27	28
-	pirin-related protein	PA14_22280	17.5	18	17	37	44	38	43
vacJ	hypothetical protein	PA14_22290	41.5	41	40	79	93	82	88
-	hypothetical protein	PA14_22310	30.5	30	26	73	85	62	66
-	hypothetical protein	PA14_22320	4	4	4	4	4	4	4
-	glycine betaine-binding protein	PA14_22330	12.5	12	12	17	17	20	18
-	hypothetical protein	PA14_22340	27.5	244	448	882	574	280	441
actP	acetate permease	PA14_22350	7	49	63	316	208	92	190
-	hypothetical protein	PA14_22370	18	37	62	99	101	49	103
-	DNA polymerase III subunit epsilon	PA14_22380	11	24	44	89	87	39	92
-	hypothetical protein	PA14_22400	9	20	40	76	97	91	235
-	hypothetical protein	PA14_22410	59	61	58	61	59	64	66
-	hypothetical protein	PA14_22420	19.5	17	13	74	58	71	60
-	ABC transporter ATP-binding protein/permease	PA14_22440	59	51	55	79	80	75	82
ppiA	peptidyl-prolyl cis-trans isomerase A	PA14_22450	109.5	94	86	178	181	157	169
-	alpha/beta hydrolase	PA14_22460	42.5	40	38	63	67	64	63
-	LysR family transcriptional regulator	PA14_22470	69.5	63	62	105	109	91	102
-	hypothetical protein	PA14_22480	106	101	85	166	147	174	173
acpD	ACP phosphodieterase	PA14_22490	16.5	12	9	15	14	16	13
-	protein-disulfide isomerase	PA14_22500	4.5	4	4	5	5	6	4
-	hypothetical protein	PA14_22510	4	4	4	4	5	6	5
-	hypothetical protein	PA14_22520	4	4	4	5	6	6	5
-	glutathione S-transferase	PA14_22530	4	4	4	4	4	4	4
-	flavodoxin	PA14_22540	4	5	5	7	6	6	7
-	LysR family transcriptional regulator	PA14_22550	43	54	62	49	37	48	39
-	permease	PA14_22560	19.5	17	17	24	22	22	20
csaA	CsaA protein	PA14_22570	40.5	40	32	45	40	44	39
-	AraC family transcriptional regulator	PA14_22580	24.5	28	26	35	39	33	33
-	hypothetical protein	PA14_22590	4	4	4	4	4	4	4
-	glycosyl transferase family protein	PA14_22600	8	8	8	8	8	10	9
cyaB	hypothetical protein	PA14_22620	52.5	55	51	58	58	63	52
-	hypothetical protein	PA14_22630	12	10	9	31	19	48	45
-	AraC family transcriptional regulator	PA14_22640	59	62	52	80	73	64	57
-	ABC transporter	PA14_22650	102	93	90	106	112	128	139
-	hypothetical protein	PA14_22660	74.5	76	69	80	85	89	95
-	ABC transporter ATP-binding protein	PA14_22670	65	61	60	92	99	84	90
-	ABC transporter permease	PA14_22680	107	112	101	126	131	124	126
trkH	potassium uptake protein TrkH	PA14_22690	52.5	56	49	39	41	46	40
-	ferredoxin	PA14_22700	22	28	23	11	11	11	7
-	hypothetical protein	PA14_22710	106.5	95	96	110	110	133	116
-	hypothetical protein	PA14_22720	8.5	8	8	13	11	17	17
-	two-component sensor	PA14_22730	9.5	9	8	11	11	13	14
-	hypothetical protein	PA14_22740	14	12	11	17	19	23	25
cpxR	two-component response regulator	PA14_22760	58.5	54	57	72	82	79	76
-	hypothetical protein	PA14_22770	127.5	122	119	149	160	159	154
yciI	YciI-like protein	PA14_22780	235	231	205	295	290	278	249
yciB	intracellular septation protein A	PA14_22800	187	199	177	234	227	204	187
-	PHP domain-containing protein	PA14_22820	50	49	51	66	65	78	74
-	SUA5/yciO/yrdC family:Sua5/YciO/YrdC/YwlC family protein	PA14_22830	67	68	61	119	110	124	122
-	hypothetical protein	PA14_22840	56.5	52	49	65	71	89	92
-	transcriptional regulator	PA14_22860	88.5	87	79	83	90	88	80
-	hypothetical protein	PA14_22870	59.5	57	52	48	55	50	50
-	Fe-S protein	PA14_22880	25	29	28	21	26	30	29
gapA	glyceraldehyde-3-phosphate dehydrogenase	PA14_22890	392.5	310	222	947	745	856	775
edd	phosphogluconate dehydratase	PA14_22910	501	448	426	732	618	698	512
glk	glucokinase	PA14_22930	498.5	432	452	532	450	560	413
gltR	two-component response regulator GltR	PA14_22940	397	353	342	424	323	426	309
-	two-component sensor	PA14_22960	132.5	115	106	139	104	154	113
-	sugar ABC transporter substrate-binding protein	PA14_22980	2215.5	2419	1133	2935	1733	3422	2904
-	ABC sugar transporter permease	PA14_22990	671	700	247	821	441	1131	966
-	ABC sugar transporter permease	PA14_23000	549	560	233	784	436	1033	890
gltK	ABC transporter ATP-binding protein	PA14_23010	1038.5	1037	507	1471	800	1749	1504
oprB	glucose/carbohydrate outer membrane porin OprB precursor	PA14_23030	1274.5	1152	517	2116	813	3702	2594
-	hypothetical protein	PA14_23050	546.5	524	395	450	323	622	523
hexR	DNA-binding transcriptional regulator HexR	PA14_23060	74	73	60	132	124	129	111
zwf	glucose-6-phosphate 1-dehydrogenase	PA14_23070	1356	1119	1008	1852	1555	1762	1317
pgl	6-phosphogluconolactonase	PA14_23080	710	520	561	1072	894	1027	770
-	keto-hydroxyglutarate-aldolase/keto-deoxy-phosphogluconate aldolase	PA14_23090	675.5	486	496	1136	995	1014	748
-	hypothetical protein	PA14_23100	18.5	20	18	21	22	38	50
-	hypothetical protein	PA14_23110	217.5	269	228	84	59	102	82
-	hypothetical protein	PA14_23120	141.5	149	140	84	77	113	84
-	sensory box GGDEF domain-containing protein	PA14_23130	44.5	37	37	50	57	58	72
gltS	sodium/glutamate symporter	PA14_23160	4	4	4	5	4	5	4
-	formimidoylglutamase	PA14_23170	4	4	4	4	4	4	4
-	transcriptional regulator	PA14_23190	4	5	5	9	9	8	7
-	short chain dehydrogenase	PA14_23200	58.5	58	56	58	72	72	69
-	phosphoglycolate phosphatase	PA14_23210	87.5	83	77	61	81	99	93
ubiG	3-demethylubiquinone-9 3-methyltransferase	PA14_23220	107	103	108	97	120	139	120
-	N-ethylammeline chlorohydrolase	PA14_23240	70.5	72	64	65	66	61	61
mtnA	methylthioribose-1-phosphate isomerase	PA14_23250	145	151	143	63	67	74	61
gyrA	DNA gyrase subunit A	PA14_23260	413.5	410	393	321	309	295	255
serC	phosphoserine aminotransferase	PA14_23270	320.5	309	295	258	266	256	232
pheA	chorismate mutase	PA14_23280	298	286	267	239	232	237	212
hisC2	histidinol-phosphate aminotransferase	PA14_23290	206.5	201	209	143	160	137	122
-	bifunctional cyclohexadienyl dehydrogenase/ 3-phosphoshikimate 1-carboxyvinyltransferase	PA14_23310	221	205	210	158	161	143	127
cmk	cytidylate kinase	PA14_23320	223	209	210	149	149	146	136
rpsA	30S ribosomal protein S1	PA14_23330	4172	4956	4669	1971	1569	1300	1003
ihfB	integration host factor subunit beta	PA14_23340	1275.5	1191	1177	1901	1539	1748	1279
orfA	hypothetical protein	PA14_23350	682	663	569	1050	908	1103	790
wzz	O-antigen chain length regulator	PA14_23360	625	570	502	654	655	838	699
orfK	UDP-N-acetylglucosamine 2-epimerase	PA14_23370	799.5	715	651	913	943	894	800
orfH	UDP-N-acetyl-D-mannosaminuronate dehydrogenase	PA14_23380	728	575	491	410	446	755	664
orfE	polysaccharide biosynthesis protein	PA14_23390	550	427	369	320	370	635	514
-	hypothetical protein	PA14_23400	430.5	344	339	312	374	492	434
orfJ	glycosyl transferase family protein	PA14_23410	453	338	286	268	306	442	387
-	zinc-binding dehydrogenase	PA14_23420	683.5	521	525	699	773	821	748
-	heparinase	PA14_23430	645	465	482	573	684	770	681
orfL	group 1 glycosyl transferase	PA14_23440	621	437	438	554	687	744	681
orfM	NAD dependent epimerase/dehydratase	PA14_23450	583.5	395	395	495	613	699	628
orfN	group 4 glycosyl transferase	PA14_23460	499.5	347	317	283	359	515	442
wbpM	nucleotide sugar epimerase/dehydratase WbpM	PA14_23470	424	318	328	477	538	540	502
-	hypothetical protein	PA14_23480	39.5	29	28	39	44	51	42
-	Asn tRNA	PA14_23490	285	362	289	124	130	194	114
tyrB	aromatic amino acid aminotransferase	PA14_23500	279	272	232	173	178	187	187
uvrB	excinuclease ABC subunit B	PA14_23510	60	54	53	77	78	78	74
-	MFS transporter	PA14_23520	4	4	4	4	4	4	4
-	secretion protein	PA14_23530	4	4	4	4	4	4	4
act	transcriptional regulator	PA14_23540	35.5	34	33	33	31	34	28
gltX	glutamyl-tRNA synthetase	PA14_23560	260.5	262	235	166	162	133	119
-	Ala tRNA	PA14_23570	2493.5	2933	2618	1253	846	1803	1070
-	Glu tRNA	PA14_23580	870	978	996	491	335	259	148
-	transcriptional regulator	PA14_23590	22.5	22	22	16	16	25	22
-	hydrolase	PA14_23610	23.5	26	28	17	18	31	28
kdgA	aldolase	PA14_23620	150.5	153	145	107	115	114	104
-	hypothetical protein	PA14_23630	126.5	122	111	117	130	106	103
-	hypothetical protein	PA14_23640	184.5	207	200	65	59	57	45
-	short chain dehydrogenase	PA14_23650	25	20	19	59	57	57	50
-	hypothetical protein	PA14_23670	32	30	25	77	77	62	57
ibpA	heat-shock protein IbpA	PA14_23680	514.5	986	1332	2245	1739	3531	791
-	secreted protein	PA14_23690	5.5	4	4	9	9	8	7
-	LysR family transcriptional regulator	PA14_23700	53	50	55	67	70	66	55
-	translation initiation inhibitor	PA14_23720	67.5	55	63	118	128	206	216
-	LysR family transcriptional regulator	PA14_23730	12.5	16	11	16	16	9	8
leuC	isopropylmalate isomerase large subunit	PA14_23750	93	71	65	108	85	53	36
leuD	isopropylmalate isomerase small subunit	PA14_23760	91.5	72	62	123	91	66	41
-	biotin synthesis protein	PA14_23770	57.5	41	42	49	43	29	19
leuB	3-isopropylmalate dehydrogenase	PA14_23790	118	89	84	129	112	90	73
asd	aspartate-semialdehyde dehydrogenase	PA14_23800	379	366	324	300	311	260	216
-	aspartate-semialdehyde dehydrogenase	PA14_23810	117.5	126	117	52	39	41	31
fimV	pilus assembly protein	PA14_23830	377.5	381	342	401	349	340	297
truA	tRNA pseudouridine synthase A	PA14_23840	153.5	166	155	103	91	95	85
trpF	N-(5'-phosphoribosyl)anthranilate isomerase	PA14_23850	389	390	395	354	357	370	304
accD	acetyl-CoA carboxylase subunit beta	PA14_23860	454	426	430	285	264	264	243
folC	folylpolyglutamate synthetase	PA14_23880	273	259	273	201	191	195	172
-	hypothetical protein	PA14_23890	260	244	238	176	173	192	177
cvpA	hypothetical protein	PA14_23900	183.5	196	185	102	108	133	104
purF	amidophosphoribosyltransferase	PA14_23920	195.5	183	181	138	139	141	123
metZ	O-succinylhomoserine sulfhydrylase	PA14_23930	205.5	207	198	157	153	168	142
-	oxidoreductase	PA14_23950	170.5	154	157	134	138	128	104
xcpQ	general secretion pathway protein D	PA14_23970	119.5	115	81	148	145	176	224
xcpP	secretion protein XcpP	PA14_23980	257	239	190	248	249	372	413
xcpR	general secretion pathway protein E	PA14_23990	114.5	105	89	158	157	163	199
xcpS	general secretion pathway protein F	PA14_24010	67	57	54	86	85	98	117
xcpT	general secretion pathway protein G	PA14_24020	255.5	194	182	343	356	464	538
xcpU	general secretion pathway outer membrane protein H precursor	PA14_24040	114	84	85	178	194	201	238
xcpV	general secretion pathway protein I	PA14_24050	92	66	67	115	118	125	152
xcpW	general secretion pathway protein J	PA14_24060	108	83	90	111	115	130	157
xcpX	general secretion pathway protein K	PA14_24070	90.5	69	72	79	82	96	105
xcpY	general secretion pathway protein L	PA14_24080	111.5	81	94	104	112	140	145
xcpZ	general secretion pathway protein M	PA14_24100	72.5	51	61	86	91	100	110
-	Val tRNA	PA14_24110	7337	8896	6256	861	631	2170	1010
-	Asp tRNA	PA14_24120	12459	13464	11846	3921	2631	2909	1401
-	Asp tRNA	PA14_24130	4751	4816	4880	2289	1598	1469	865
-	AraC family transcriptional regulator	PA14_24140	55.5	61	57	74	77	83	68
-	hypothetical protein	PA14_24150	51	59	56	78	81	64	51
fadH1	2,4-dienoyl-CoA reductase	PA14_24170	10	9	10	17	13	15	8
-	hypothetical protein	PA14_24180	51.5	43	39	54	46	77	72
-	1-aminocyclopropane-1-carboxylate deaminase	PA14_24190	37.5	36	37	35	30	39	34
-	hypothetical protein	PA14_24210	5.5	5	5	15	14	24	28
ppnK	inorganic polyphosphate/ATP-NAD kinase	PA14_24220	115	122	118	102	103	102	97
-	hypothetical protein	PA14_24230	69	63	62	76	75	70	67
-	hypothetical protein	PA14_24240	84.5	88	90	84	80	86	77
-	hypothetical protein	PA14_24245	158	155	135	141	133	149	136
-	hypothetical protein	PA14_24260	118.5	111	111	105	102	124	112
pepN	aminopeptidase	PA14_24270	91.5	88	82	109	109	110	117
gbt	glycine betaine transmethylase	PA14_24290	39	52	29	37	22	16	16
-	hypothetical protein	PA14_24300	31.5	40	28	28	17	13	14
-	BNR/Asp-box repeat-containing protein	PA14_24310	34.5	42	23	78	41	57	60
-	hypothetical protein	PA14_24330	27	30	16	51	23	45	43
-	two-component sensor	PA14_24340	21.5	21	20	15	17	15	14
-	two-component response regulator	PA14_24350	23.5	23	25	22	21	15	11
-	hypothetical protein	PA14_24360	12.5	8	15	11	21	23	38
-	hypothetical protein	PA14_24370	27.5	23	24	31	31	41	48
-	hypothetical protein	PA14_24380	23.5	24	23	23	21	24	24
-	hypothetical protein	PA14_24390	25	23	25	23	23	25	25
-	von Willebrand factor A	PA14_24400	20.5	20	22	20	21	21	22
-	hypothetical protein	PA14_24410	23	19	21	21	20	25	26
-	hypothetical protein	PA14_24420	35	34	33	33	36	41	42
-	hypothetical protein	PA14_24430	86	86	80	93	85	80	79
-	lipoprotein	PA14_24440	23	15	18	25	37	37	58
gdhB	NAD-dependent glutamate dehydrogenase	PA14_24445	188	140	114	366	294	373	305
pelA	hypothetical protein	PA14_24480	8	7	7	5	4	4	4
pelB	hypothetical protein	PA14_24490	6.5	6	6	4	4	4	4
pelC	lipoprotein	PA14_24500	9	7	6	5	4	4	4
pelD	hypothetical protein	PA14_24510	6.5	7	6	5	4	4	4
pelE	hypothetical protein	PA14_24530	5.5	5	5	4	4	4	4
pelF	hypothetical protein	PA14_24550	7.5	6	6	6	4	4	4
pelG	hypothetical protein	PA14_24560	6.5	6	5	4	4	5	4
-	hypothetical protein	PA14_24570	11.5	15	11	28	24	21	18
-	hypothetical protein	PA14_24580	65.5	72	59	76	78	76	78
-	hypothetical protein	PA14_24590	99	105	83	99	104	97	96
-	carboxypeptidase	PA14_24600	8	6	7	11	10	9	9
-	hydrolytic enzyme	PA14_24610	28.5	25	20	48	48	45	44
-	hypothetical protein	PA14_24620	60.5	61	52	91	90	87	88
-	hypothetical protein	PA14_24630	14.5	17	15	16	18	33	36
pyrD	dihydroorotate dehydrogenase 2	PA14_24640	180.5	181	167	116	114	102	89
rmf	ribosome modulation factor	PA14_24650	108.5	74	80	1292	1563	5699	8064
-	hypothetical protein	PA14_24665	72	75	80	56	52	56	43
-	hypothetical protein	PA14_24675	63.5	67	70	45	41	45	34
-	D-alanyl-D-alanine carboxypeptidase	PA14_24690	46.5	52	47	51	49	43	42
-	hypothetical protein	PA14_24700	351.5	451	377	233	200	182	149
-	two-component response regulator	PA14_24710	9.5	9	10	12	12	11	10
-	two-component sensor	PA14_24720	8	7	7	9	8	9	8
-	deoxyguanosinetriphosphate triphosphohydrolase-like protein	PA14_24730	43.5	40	36	96	100	79	101
-	hypothetical protein	PA14_24740	73	43	69	277	452	381	686
-	hypothetical protein	PA14_24760	95.5	64	87	298	460	451	842
-	hypothetical protein	PA14_24770	103.5	67	92	370	536	545	932
[truncated: 4,219 more rows]

## Sheet: Table B - 20 dn
Synonym	Name	Product	pValue	log2FC	20 min downregulated
PA14_02450	-	NAD(P) transhydrogenase subunit alpha part 1	4.03e-10	-1.77761
PA14_02460	-	NAD(P) transhydrogenase subunit alpha part 2	2.28e-11	-1.62803
PA14_02470	pntB	pyridine nucleotide transhydrogenase subunit beta	5.71e-06	-1.42884
PA14_02900	pcaK	4-hydroxybenzoate transporter PcaK	5.6e-07	-1.16993
PA14_03050	pobA	4-hydroxybenzoate 3-monooxygenase	1.15e-06	-1.37851
PA14_04290	-	hypothetical protein	0.000884	-1.22239
PA14_05740	-	dihydropyrimidine dehydrogenase	0.000279	-1.16993
PA14_11810	-	aldehyde dehydrogenase	1.09e-24	-1.16993
PA14_12640	-	hypothetical protein	3.9e-13	-1.68806
PA14_13110	-	long-chain-fatty-acid--CoA ligase	0.00151341	-1
PA14_13130	-	hypothetical protein	1.43e-25	-2.45943
PA14_13140	-	hypothetical protein	4.28e-15	-2
PA14_13170	-	metal transporting P-type ATPase	7.74e-24	-1.80735
PA14_18070	-	periplasmic metal-binding protein	3.36e-18	-2
PA14_18800	-	hypothetical protein	7.39e-16	-1.45943
PA14_18810	-	hypothetical protein	2.4e-277	-1.32193
PA14_22980	-	sugar ABC transporter substrate-binding protein	0.000345	-1.09426
PA14_22990	-	ABC sugar transporter permease	1.5e-05	-1.50284
PA14_23000	-	ABC sugar transporter permease	0.000836	-1.2651
PA14_23010	gltK	ABC transporter ATP-binding protein	0.000351	-1.03236
PA14_23030	oprB	glucose/carbohydrate outer membrane porin OprB precursor	7.42e-05	-1.1559
PA14_27100	lipA	lactonizing lipase	1.83e-20	-2.1375
PA14_31960	-	two-component response regulator	1.16e-12	-1.90689
PA14_32400	mexE	RND multidrug efflux membrane fusion protein MexE	0.00111559	-1
PA14_32530	-	cytochrome c	5.61e-09	-1.47805
PA14_32540	-	hypothetical protein	1.01e-14	-1.77761
PA14_34640	-	gluconokinase	1.13e-27	-2.08746
PA14_34660	gntR	transcriptional regulator GntR	1.63e-05	-1.40439
PA14_34960	-	glucose-sensitive porin	0.00461701	-1.14642
PA14_35490	lpdV	dihydrolipoamide dehydrogenase	7.02e-69	-2.98706
PA14_35500	bkdB	branched-chain alpha-keto acid dehydrogenase subunit E2	3.89e-212	-3.49185
PA14_35520	bkdA2	2-oxoisovalerate dehydrogenase subunit beta	9.04e-256	-3.7866
PA14_35530	bkdA1	2-oxoisovalerate dehydrogenase subunit alpha	0	-3.94486
PA14_37250	-	major facilitator transporter	2.79e-19	-1.32193
PA14_37270	-	LamB/YcsF family protein	5.7e-14	-1.16993
PA14_38510	hmgA	homogentisate 1,2-dioxygenase	1.7e-06	-1.51211
PA14_38530	fahA	fumarylacetoacetase	2.06e-14	-2.05889
PA14_38550	maiA	maleylacetoacetate isomerase	4.86e-19	-2.25442
PA14_38560	-	MFS transporter	1.34e-44	-2.58496
PA14_38580	-	hypothetical protein	3.75e-54	-1.58496
PA14_38590	bdhA	3-hydroxybutyrate dehydrogenase	4.89e-13	-1.76553
PA14_39320	rbsC	membrane protein component of ABC ribose transporter	0.000704	-1.12928
PA14_39330	rbsA	ribose transporter	9.11e-20	-2.22239
PA14_39350	rbsB	ribose ABC transporter substrate-binding protein	7.57e-10	-1.79701
PA14_43170	-	bile acid/Na+ symporter family transporter	0.0051213	-1
PA14_44710	xdhA	xanthine dehydrogenase	0.00492982	-1
PA14_50520	braC	branched-chain amino acid transport protein BraC	0.00288801	-1.16773
PA14_50530	braD	branched-chain amino acid transport protein BraD	0.00529028	-1.09686
PA14_51610	-	hypothetical protein	9.21e-08	-1.09954
PA14_53000	phhB	pterin-4-alpha-carbinolamine dehydratase	0.00476511	-1.04158
PA14_53050	aroP2	aromatic amino acid transport protein AroP2	6.88e-08	-1.83544
PA14_53390	-	hypothetical protein	0.00441635	-1
PA14_54150	putP	sodium/proline symporter PutP	0.000398	-1.37964
PA14_54170	putA	bifunctional proline dehydrogenase/pyrroline-5-carboxylate dehydrogenase	0.00299862	-1.23879
PA14_54630	-	acyl-CoA dehydrogenase	6.84e-05	-1.09954
PA14_57630	-	AraC family transcriptional regulator	0.00592478	-1.06609
PA14_57640	-	hypothetical protein	2.05e-07	-1.45943
PA14_58350	-	ABC transporter substrate-binding protein	0.00126173	-1.24793
PA14_58360	-	ABC transporter substrate-binding protein	0.000946	-1
PA14_58410	-	porin	4.12e-06	-1.41895
PA14_58420	-	dipeptide ABC transporter substrate-binding protein	0.0035779	-1
PA14_65820	-	acyl-CoA dehydrogenase	0.000206	-1
PA14_66680	maeB	malic enzyme	2.85e-06	-1.36408
PA14_68060	-	ABC transporter ATP-binding protein	0.000754	-1.17509
PA14_68070	-	periplasmic binding protein	6.98e-06	-1.49553
PA14_68080	-	ABC transporter permease	8.58e-07	-1.59826
PA14_68090	-	ABC transporter permease	0.00426966	-1.11289
PA14_68430	-	formate dehydrogenase accessory protein FdhD	0.00319206	-1
PA14_70600	-	HU family DNA-binding protein	5.64e-05	-1.50706
PA14_72960	-	MFS dicarboxylate transporter	0.00314451	-1.18811
PA14_73110	-	hypothetical protein	5.02e-05	-1.37851
PA14_73120	-	hypothetical protein	0.000678	-1.16993

## Sheet: Table B - 20 up
Synonym	Name	Product	pValue	log2FC	20 min upregulated
PA14_00710	osmC	osmotically inducible protein OsmC	1.2e-08	1.28011
PA14_01250	-	sulfate transporter	0.000689	1
PA14_01840	-	RNA polymerase ECF-subfamily sigma-70 factor	9.49e-08	1.41504
PA14_02390	-	transcriptional regulator	0.000538	1
PA14_02530	-	hypothetical protein	4.66e-32	2.31079
PA14_03650	cysA	sulfate transport protein CysA	7.12e-07	1.30968
PA14_03670	cysW	sulfate transport protein CysW	3.59e-07	1.37851
PA14_03680	cysT	sulfate transport protein CysT	6.45e-06	1.37851
PA14_03700	sbp	sulfate-binding protein	1.58e-09	1.47534
PA14_03710	-	hypothetical protein	9.04e-25	2.14166
PA14_04650	pfpI	protease PfpI	8.01e-06	1.28011
PA14_05630	-	hypothetical protein	3.33e-08	1.49825
PA14_05640	-	hypothetical protein	1.73e-226	2.45943
PA14_05650	-	hypothetical protein	3.64e-127	3.16993
PA14_06170	-	transmembrane sensor	1.36e-11	1.67243
PA14_06180	-	RNA polymerase sigma factor	1.23e-09	1.70627
PA14_06750	nirS	nitrite reductase	0.00200509	1
PA14_06890	-	hypothetical protein	3.65e-44	2.48938
PA14_06900	-	hypothetical protein	3.7e-07	1.39232
PA14_06920	-	class III pyridoxal phosphate-dependent aminotransferase	5.14e-16	1.95936
PA14_06930	-	glutamine amidotransferase	9.02e-22	2.26303
PA14_07370	-	hypothetical protein	1.82e-06	1.33342
PA14_09210	pchA	salicylate biosynthesis isochorismate synthase	4.73e-10	1.77144
PA14_09220	pchB	isochorismate-pyruvate lyase	5.82e-12	1.6517
PA14_09230	pchC	pyochelin biosynthetic protein PchC	3.22e-14	1.71823
PA14_09240	pchD	pyochelin biosynthesis protein PchD	1.76e-08	1.64434
PA14_09270	pchE	dihydroaeruginoic acid synthetase	0.00421472	1.57271
PA14_09280	pchF	pyochelin synthetase	0.00144969	1.6256
PA14_09290	pchG	pyochelin biosynthetic protein PchG	4.35e-08	1.61365
PA14_09300	-	ABC transporter ATP-binding protein	1.34e-07	1.5673
PA14_09320	-	ABC transporter ATP-binding protein	2.01e-07	1.53574
PA14_09340	fptA	Fe(III)-pyochelin outer membrane receptor	0.00681243	1.36581
PA14_09350	-	hypothetical protein	1.26e-08	1.42943
PA14_09370	-	hypothetical protein	4.14e-07	1.52053
PA14_09380	-	transporter	5.17e-06	1.37458
PA14_09630	-	acyl-CoA dehydrogenase	0.00217871	1
PA14_09660	-	acyl-CoA synthetase	6.59e-06	1.29546
PA14_09850	-	porin	1.26e-21	2.09954
PA14_09930	-	exonuclease III	0	1.32193
PA14_09940	-	protease	0	3.93074
PA14_09950	-	oxidoreductase	0	4.57289
PA14_09960	-	hypothetical protein	8.74e-24	2.09192
PA14_09970	fpvB	type I ferripyoverdine receptor, FpvB	8.21e-120	1
PA14_10160	fepD	ferric enterobactin transport protein FepD	2.08e-19	1
PA14_10170	fepB	iron-enterobactin transporter periplasmic binding protein	1.76e-16	1.32193
PA14_10180	fepC	ferric enterobactin transport protein FepC	1.36e-13	1.70044
PA14_11280	-	hypothetical protein	8.29e-200	3.48678
PA14_11290	-	permease	0	4.8413
PA14_11310	-	ABC transporter ATP-binding protein	0	4.49185
PA14_11320	-	hypothetical protein	0	6.95652
PA14_11330	-	hypothetical protein	2.73e-09	1.49881
PA14_12920	-	taurine ABC transporter periplasmic protein	2.42e-10	1.80735
PA14_13000	-	transcriptional regulator	6.52e-13	1.70044
PA14_13010	-	hypothetical protein	7.88e-35	2.39689
PA14_13450	-	transmembrane sensor	1.35e-19	2.20163
PA14_13460	-	RNA polymerase sigma factor	1.26e-17	2
PA14_13580	-	ABC transporter ATP-binding protein	0.0010294	1.16993
PA14_13610	-	ABC transporter permease	1.29e-14	1.45943
PA14_15050	-	hypothetical protein	0.000189	1.16601
PA14_15070	oprC	outer membrane copper receptor OprC	1.42e-214	3.75489
PA14_15080	-	hypothetical protein	8.24e-19	2
PA14_15120	-	hypothetical protein	1.2e-09	1.55639
PA14_15130	-	hypothetical protein	2.63e-13	1.75489
PA14_15700	-	amino acid permease	2.16e-07	1.3744
PA14_16630	-	outer membrane protein, OmpA	2.47e-05	1.25939
PA14_16640	-	lipoprotein	5.02e-07	1.37587
PA14_17010	-	Na(+)/H(+) exchanger protein	7.74e-05	1.06413
PA14_17570	-	hypothetical protein	3.19e-05	1.10309
PA14_17690	-	hypothetical protein	0.000229	1.0199
PA14_17700	rpmE2	50S ribosomal protein L31	0	7.72687
PA14_17710	rpmJ	50S ribosomal protein L36	0	7.99133
PA14_17730	-	hypothetical protein	0	4.24793
PA14_17740	-	amino acid ABC transporter permease	5.28e-153	2.39232
PA14_17760	-	methylated-DNA--protein-cysteine methyltransferase	2.7e-24	2.08746
PA14_18150	-	acetyl-coa synthetase	5.8e-07	1.32193
PA14_18680	-	hypothetical protein	1.62e-05	1.29869
PA14_19490	-	antioxidant protein	2.26e-44	2.51785
PA14_19530	-	NAD(P)H-dependent FMN reductase	5.56e-106	3.16993
PA14_19680	-	hypothetical protein	2.74e-33	2.32193
PA14_19690	-	hypothetical protein	7.89e-35	2.37504
PA14_19700	-	aldolase	0.000286	1.07039
PA14_19990	-	RNA polymerase ECF-subfamily sigma-70 factor	1.59e-06	1.2854
PA14_20010	hasR	heme uptake outer membrane receptor HasR	4.55e-17	1
PA14_20020	hasAp	heme acquisition protein HasAp	1.05e-17	2
PA14_20460	-	hypothetical protein	2.34e-08	1.42626
PA14_20470	-	hypothetical protein	5.15e-08	1.40248
PA14_21700	-	two-component sensor	1.34e-10	1.82443
PA14_21730	-	TonB-dependent receptor	4.54e-06	1.32681
PA14_22400	-	hypothetical protein	2.87e-05	1
PA14_26360	-	ABC transporter permease	0	3.94251
PA14_26390	-	hypothetical protein	1.78e-265	3.66297
PA14_26400	-	ABC transporter ATP-binding protein	1.12e-235	3.67243
PA14_26420	-	TonB-dependent receptor	0	3.974
PA14_28470	-	hypothetical protein	0.000721	1.09115
PA14_28500	-	hypothetical protein	3.56e-05	1.12199
PA14_28600	-	hypothetical protein	0.000198	1.09908
PA14_28610	-	hypothetical protein	1.25e-08	1.25376
PA14_28630	-	hydrolase	2.94e-05	1.16993
PA14_29360	pfeS	two-component sensor PfeS	1.51e-09	1.63743
PA14_29470	-	hypothetical protein	3.25e-18	1.98138
PA14_30550	-	periplasmic aliphatic sulfonate-binding protein	0.00015	1.16993
PA14_31500	-	AMP-binding protein	3.49e-08	1.39855
PA14_31510	-	short-chain dehydrogenase	0.000454	1
PA14_31530	-	acyl-CoA thiolase	0.000367	1.03103
PA14_31540	-	acyl-CoA dehydrogenase	1.48e-05	1.29546
PA14_32490	-	hypothetical protein	3.89e-06	1.18442
PA14_32710	-	ECF subfamily RNA polymerase sigma-70 factor	1.44e-07	1.39119
PA14_32720	-	transmembrane sensor	5.71e-09	1.65535
PA14_32905	-	hypothetical protein	5.66e-132	1.45943
PA14_33070	-	hypothetical protein	5.24e-266	3.73697
PA14_33080	-	hypothetical protein	3.8e-243	3.72247
PA14_33110	-	hypothetical protein	1.04e-241	3.80735
PA14_33120	-	hypothetical protein	0.000407	1.03242
PA14_33130	-	cation-transporting P-type ATPase	1.42e-40	2.46632
PA14_33150	-	hypothetical protein	4.01e-100	3.06301
PA14_33250	-	hypothetical protein	5.12e-252	3.20945
PA14_33260	pvdS	extracytoplasmic-function sigma-70 factor	0	4.66838
PA14_33270	pvdG	protein PvdG	0	3.45943
PA14_33280	pvdL	peptide synthase	0	2.45943
PA14_33500	pvdH	diaminobutyrate--2-oxoglutarate aminotransferase	0	3.85798
PA14_33510	-	hypothetical protein	0	4.04439
PA14_33520	-	thioesterase	0	4.09803
PA14_33610	-	peptide synthase	2.41e-130	3.4021
PA14_33630	pvdJ	protein PvdJ	3.82e-63	2.85244
PA14_33650	pvdD	pyoverdine synthetase D	5.5e-24	2.36565
PA14_33680	fpvA	ferripyoverdine receptor	0.000756	1.09747
PA14_33690	pvdE	pyoverdine biosynthesis protein PvdE	6.96e-255	2
PA14_33700	pvdF	pyoverdine synthetase F	4.16e-69	2.91374
PA14_33710	pvdO	protein PvdO	0	3.52356
PA14_33720	pvdN	protein PvdN	0	3.04439
PA14_33730	-	dipeptidase	0	3.32193
PA14_33740	pvdP	protein PvdP	4.49e-221	3.60204
PA14_33750	-	outer membrane protein	2.52e-07	1.34792
PA14_33760	-	ABC transporter ATP-binding protein/permease	1.66e-06	1.42884
PA14_33770	-	hypothetical protein	3.13e-09	1.58496
PA14_33810	pvdA	L-ornithine N5-oxygenase	2.28e-168	3.42321
PA14_33820	pvdQ	penicillin acylase-related protein	0	3.83289
PA14_33830	-	hypothetical protein	1.4e-06	1.43134
PA14_34150	-	transcriptional regulator	7.86e-07	1.36257
PA14_34170	-	hypothetical protein	1.45e-06	1.152
PA14_34730	-	XRE family transcriptional regulator	4.28e-87	2
PA14_34740	-	hypothetical protein	0	3.49185
PA14_36200	-	ABC transporter substrate-binding protein	1.9e-11	1.62149
PA14_36220	-	amino acid permease	4.17e-08	1.58496
PA14_36230	-	amino acid ABC transporter permease	3.31e-10	1.63227
PA14_36560	-	hypothetical protein	4.15e-07	1.3505
PA14_38210	-	hypothetical protein	6.11e-09	1.64386
PA14_38220	-	hypothetical protein	1.99e-07	1.34792
PA14_38430	gnyR	regulatory gene of gnyRDBHAL cluster, GnyR	0.000449	1.09954
PA14_38460	gnyB	acyl-CoA carboxyltransferase subunit beta	2.47e-05	1.11103
PA14_38470	gnyH	gamma-carboxygeranoyl-CoA hydratase	1.06e-06	1.23447
PA14_38480	gnyA	alpha subunit of geranoyl-CoA carboxylase, GnyA	6.31e-07	1.29768
PA14_38770	-	peptidase	4.91e-18	2
PA14_38780	pqqE	pyrroloquinoline quinone biosynthesis protein PqqE	1.46e-12	1.77761
PA14_38790	pqqD	pyrroloquinoline quinone biosynthesis protein PqqD	1.08e-11	1.49476
PA14_38800	pqqC	pyrroloquinoline quinone biosynthesis protein PqqC	3.37e-09	1.63743
PA14_38820	pqqB	pyrroloquinoline quinone biosynthesis protein PqqB	2.68e-14	1.926
PA14_38825	pqqA	coenzyme PQQ synthesis protein PqqA	1.04e-07	1.27302
PA14_38990	-	hypothetical protein	0.00069	1.16993
PA14_39620	-	hypothetical protein	0	4.93074
PA14_39630	-	hypothetical protein	0	4.26679
PA14_39640	cobN	cobaltochelatase subunit CobN	0	4.2854
PA14_39660	-	hypothetical protein	0	3.32193
PA14_39700	-	hypothetical protein	1.26e-07	1.1375
PA14_39810	-	transmembrane sensor	0.000196	1
PA14_40380	-	TetR family transcriptional regulator	1.42e-158	2.90689
PA14_40390	modA	molybdate-binding periplasmic protein precursor modA	5.42e-14	1.81943
PA14_40550	-	LysR family transcriptional regulator	0.000263	1.0114
PA14_43740	-	hypothetical protein	0.0195663	1
PA14_46640	-	siderophore receptor	2.59e-06	1.37851
PA14_46650	-	transmembrane sensor	0.000551	1.03562
PA14_47010	-	hypothetical protein	1.35e-12	1.69862
PA14_47030	-	hypothetical protein	1.52e-31	2.5025
PA14_47150	cyoE	protoheme IX farnesyltransferase	5.31e-13	1.77761
PA14_47160	cyoD	cytochrome o ubiquinol oxidase subunit IV	4.25e-14	1.78588
PA14_47180	cyoC	cytochrome o ubiquinol oxidase subunit III	2.92e-16	1.92057
PA14_47190	cyoB	cytochrome o ubiquinol oxidase subunit I	2.76e-16	1.90689
PA14_47210	cyoA	cytochrome o ubiquinol oxidase subunit II	1.04e-32	2.45317
PA14_47390	-	transmembrane sensor	4.31e-12	1.73697
PA14_47400	-	RNA polymerase ECF-subfamily sigma-70 factor	1e-07	1.39855
PA14_49130	dctA	C4-dicarboxylate transporter DctA	0	5.01919
PA14_50760	-	hypothetical protein	1.21e-14	1.76755
PA14_50770	-	transporter	2.22e-14	1.70695
PA14_52230	-	outer membrane receptor FepA	4.26e-11	1.67807
PA14_52800	acsA	acetyl-CoA synthetase	0.00733232	1.225
PA14_52960	-	hypothetical protein	0.000109	1.14684
PA14_53920	-	transcriptional regulator	4.82e-10	1.65025
PA14_53940	prpB	2-methylisocitrate lyase	1.07e-20	2.02615
PA14_53950	prpC	methylcitrate synthase	1.68e-13	1.77372
PA14_53970	-	aconitate hydratase	1.14e-31	2.28293
PA14_53980	-	hypothetical protein	2.61e-35	2.42321
PA14_54000	prpD	2-methylcitrate dehydratase	1.07e-17	2
PA14_54180	-	hypothetical protein	0	6.04985
PA14_54520	-	porin	6.31e-17	1.16993
PA14_54580	-	hypothetical protein	0.000359	1.1375
PA14_54680	-	hypothetical protein	2.66e-30	1.90689
PA14_54690	-	hypothetical protein	5.94e-07	1.41504
PA14_54750	-	hypothetical protein	4e-12	1.44057
PA14_55550	-	ECF subfamily RNA polymerase sigma-70 factor	3.98e-07	1.32193
PA14_55560	-	hypothetical protein	2.11e-25	2.32193
PA14_55580	nemO	heme oxygenase	3.97e-167	3.50779
PA14_55750	-	chemotaxis transducer	5.62e-15	1.78588
PA14_56670	-	hypothetical protein	1.63e-07	1.48858
PA14_56680	feoB	ferrous iron transport protein B	5.88e-06	1.39486
PA14_56690	feoA	ferrous iron transport protein A	1.58e-06	1.212
PA14_57710	cysN	bifunctional sulfate adenylyltransferase subunit 1/adenylylsulfate kinase	0.0214965	1.01008
PA14_57720	cysD	sulfate adenylyltransferase subunit 2	0.000598	1.11507
PA14_57990	-	hypothetical protein	3.05e-10	1.58496
PA14_58000	sodM	superoxide dismutase	2.5e-15	1.80735
PA14_58010	-	hypothetical protein	9.03e-20	1.80735
PA14_58030	fumC	fumarate hydratase	1.14e-18	2.1375
PA14_58040	-	hypothetical protein	1.25e-21	1.89308
PA14_58560	-	oxidoreductase	1.16e-08	1.5502
PA14_58570	-	outer membrane ferric siderophore receptor	1.8e-15	2.07973
PA14_60560	-	hypothetical protein	3.77e-05	1.18763
PA14_60700	ccpR	cytochrome c551 peroxidase	6.44e-05	1.08746
PA14_61000	-	hypothetical protein	0.0029614	1
PA14_62270	-	hypothetical protein	7.37e-05	1
PA14_62280	hmuV	hemin importer ATP-binding subunit	2.88e-14	1.85244
PA14_62290	-	ABC transporter permease	1.31e-13	1.822
PA14_62300	-	hypothetical protein	7.33e-51	2.75002
PA14_62330	-	hemin degrading factor	4.51e-131	3.30743
PA14_62350	-	heme/hemoglobin uptake outer membrane receptor PhuR	0	4.12102
PA14_62680	-	hypothetical protein	7.45e-06	1.38443
PA14_62690	-	hypothetical protein	4.9e-05	1.28341
PA14_63080	lldP	L-lactate permease	0	5.74819
PA14_63090	lldD	L-lactate dehydrogenase	0	4.73094
PA14_63100	-	ferredoxin	0	5.22239
PA14_63890	-	short-chain dehydrogenase	7.31e-05	1.08746
PA14_63910	-	hypothetical protein	0	6.2854
PA14_63920	-	hypothetical protein	0	6.60733
PA14_63940	-	hypothetical protein	0	7.53916
PA14_63960	-	uter membrane protein	0	7.56796
PA14_63970	-	hypothetical protein	0	3.77259
PA14_64430	-	hypothetical protein	2.44e-08	1.56986
PA14_64520	-	bacterioferritin	0.000282	1
PA14_64690	-	transmembrane sensor	6.68e-25	2.32193
PA14_64700	-	RNA polymerase sigma factor	3.17e-09	1.58496
PA14_64950	pncA	hypothetical protein	0.000182	1.1375
PA14_66420	-	hypothetical protein	2.87e-09	1.64211
PA14_66460	-	hypothetical protein	1.96e-05	1.20945
PA14_67370	-	hypothetical protein	0.00129092	1
PA14_67400	-	ABC transporter substrate-binding protein	0.000189	1.2115
PA14_68300	arcD	arginine/ornithine antiporter	1.97e-06	1.32193
PA14_68740	argA	N-acetylglutamate synthase	0.000624	1.05634
PA14_71890	-	coenzyme A transferase	4.7e-26	2.36972
PA14_71900	-	hypothetical protein	1.74e-19	1.96993
PA14_72260	-	hypothetical protein	4.61e-06	1.34792
PA14_72360	-	hypothetical protein	5.73e-08	1.56148
PA14_72370	-	hypothetical protein	1.41e-06	1.24588
PA14_72540	-	ribonucleotide reductase	2.9e-05	1.1193
PA14_72550	-	adhesin	1.96e-55	2.80735
PA14_72560	np20	transcriptional regulator np20	3.42e-57	2.80735
PA14_72580	znuC	zinc transporter	2.92e-61	2.82597
PA14_72590	znuB	ABC zinc transporter permease ZnuB	1.82e-39	2.47249
PA14_72970	tonB	TonB protein	5.99e-05	1.26371
PA14_72980	-	G3E family GTPase	0	3.8679
PA14_73000	-	hypothetical protein	0	7.4567
PA14_73010	-	hypothetical protein	0	7.41544
PA14_73030	-	hypothetical protein	1.3e-52	2.73697
PA14_73040	amiA	N-acetylmuramoyl-L-alanine amidase	0	6.52748
PA14_73050	-	GTP cyclohydrolase	0	5.96
PA14_73060	-	hypothetical protein	0	6.16993
PA14_73070	pyrQ	dihydroorotase	0	5.82655

## Sheet: Table B - 1 dn
Synonym	Name	Product	pValue	log2FC	1 hour downregulated
PA14_01290	coxB	cytochrome c oxidase subunit II	0.00173965	-1.23522
PA14_01300	coxA	cytochrome c oxidase subunit I	0.00460561	-1.20645
PA14_01310	-	cytochrome C oxidase assembly protein	0.0261842	-1
PA14_01320	coIII	cytochrome c oxidase subunit III	0.00382197	-1.14684
PA14_01900	pcaH	protocatechuate 3,4-dioxygenase subunit beta	1.19e-08	-1.32193
PA14_02060	-	hypothetical protein	0.000396	-1.58496
PA14_02760	-	CoA transferase, subunit A	1.81e-05	-1.62149
PA14_02770	-	CoA transferase subunit B	0.000152	-1.58496
PA14_02790	pcaF	beta-ketoadipyl CoA thiolase	0.000217	-1.42884
PA14_02900	pcaK	4-hydroxybenzoate transporter PcaK	2.7e-09	-1.80735
PA14_03050	pobA	4-hydroxybenzoate 3-monooxygenase	1.44e-06	-1.94753
PA14_03830	aguB	N-carbamoylputrescine amidohydrolase	0.000443	-1.58496
PA14_04290	-	hypothetical protein	0.0028224	-1.28011
PA14_04710	-	hypothetical protein	0.011016	-1.06942
PA14_05740	-	dihydropyrimidine dehydrogenase	1.86e-05	-1.68806
PA14_05750	-	oxidoreductase	0.000202	-1.52356
PA14_05810	amaB	allantoate amidohydrolase	0.0105421	-1.07039
PA14_06230	-	permease	3.44e-12	-1
PA14_09530	mexH	RND efflux membrane fusion protein	0.0125548	-1.0651
PA14_09540	mexG	hypothetical protein	0.00272524	-1.21501
PA14_11810	-	aldehyde dehydrogenase	5.37e-07	-1.9386
PA14_12640	-	hypothetical protein	0.00478079	-1
PA14_13110	-	long-chain-fatty-acid--CoA ligase	0.00136479	-1.33703
PA14_13130	-	hypothetical protein	9.11e-09	-2.18497
PA14_13140	-	hypothetical protein	2.54e-09	-2.18023
PA14_13170	-	metal transporting P-type ATPase	7.68e-05	-1.48543
PA14_16100	-	hypothetical protein	0.00841264	-1.07039
PA14_16390	-	GMC-type oxidoreductase	4.39e-07	-1.96347
PA14_16410	-	MFS transporter	2.4e-27	-2.08746
PA14_17490	fdxA	ferredoxin I	0.0252616	-1.00755
PA14_18810	-	hypothetical protein	3.16e-38	-1.45943
PA14_19650	-	hypothetical protein	0.0057809	-1.09954
PA14_24330	-	hypothetical protein	0.00466058	-1.14886
PA14_26050	-	transporter	0.00617139	-1.22239
PA14_27090	lipH	lipase chaperone	2.66e-09	-1.58496
PA14_27100	lipA	lactonizing lipase	2.39e-22	-2.62449
PA14_31470	-	AMP-binding protein	7.17e-07	-2.006
PA14_31510	-	short-chain dehydrogenase	0.00832119	-1.03291
PA14_31530	-	acyl-CoA thiolase	0.00667658	-1.20716
PA14_32060	xylS	transcriptional regulator XylS	0.00559579	-1.22239
PA14_32540	-	hypothetical protein	0.00800537	-1.22239
PA14_35490	lpdV	dihydrolipoamide dehydrogenase	0.0491656	-1.42253
PA14_35500	bkdB	branched-chain alpha-keto acid dehydrogenase subunit E2	0.0284005	-1.41621
PA14_35520	bkdA2	2-oxoisovalerate dehydrogenase subunit beta	0.0106776	-1.26954
PA14_35530	bkdA1	2-oxoisovalerate dehydrogenase subunit alpha	0.00933904	-1.58496
PA14_37380	-	flavin-binding monooxygenase	0.0304591	-1.16993
PA14_38430	gnyR	regulatory gene of gnyRDBHAL cluster, GnyR	0.000144	-1.47312
PA14_38440	gnyD	citronelloyl-CoA dehydrogenase, GnyD	0.0161702	-1.64796
PA14_38460	gnyB	acyl-CoA carboxyltransferase subunit beta	0.00369322	-1.5025
PA14_38470	gnyH	gamma-carboxygeranoyl-CoA hydratase	0.00024	-1.43522
PA14_38480	gnyA	alpha subunit of geranoyl-CoA carboxylase, GnyA	0.0176179	-1.42321
PA14_38490	gnyL	hydroxymethylglutaryl-CoA lyase	0.00593989	-1.33003
PA14_38580	-	hypothetical protein	1.05e-22	-2.16993
PA14_38590	bdhA	3-hydroxybutyrate dehydrogenase	1.21e-05	-1.87447
PA14_38610	-	hypothetical protein	0.00219369	-1.24101
PA14_38640	-	CoA transferase subunit B	0.00813081	-1.23538
PA14_38660	-	CoA transferase, subunit A	0.00282468	-1.38466
PA14_38840	-	NAD+ dependent acetaldehyde dehydrogenase	4.7e-05	-1.16993
PA14_39990	-	hypothetical protein	0.00202729	-1.27302
PA14_47920	-	ABC transporter substrate-binding protein	1.09e-14	-2.38904
PA14_47930	-	hypothetical protein	1.47e-07	-1.8365
PA14_47940	-	ABC transporter permease	7.14e-05	-1.37851
PA14_47950	-	ABC transporter permease	1.46e-06	-1.66297
PA14_47960	-	ABC transporter ATP-binding protein	0.000125	-1.58496
PA14_47970	-	hypothetical protein	0.000163	-1.58496
PA14_48000	-	dihydrodipicolinate synthetase	0.00277903	-1.1375
PA14_48400	-	hypothetical protein	0.000346	-1.34395
PA14_48530	-	AMP-binding protein	0.00163218	-1.3388
PA14_48540	-	hypothetical protein	0.0159912	-1
PA14_49050	-	hypothetical protein	1.71e-05	-1.64636
PA14_49270	napc	cytochrome c-type protein NapC	0.0110269	-1.07039
PA14_52430	-	hypothetical protein	0.00380935	-1.1375
PA14_52440	-	hypothetical protein	0.00011	-1.16993
PA14_53050	aroP2	aromatic amino acid transport protein AroP2	2.44e-08	-2.12374
PA14_55790	-	hypothetical protein	0.00131287	-1.44746
PA14_55810	-	two-component response regulator	0.00212294	-1.39296
PA14_55930	-	pilus assembly protein	0.0133078	-1.02748
PA14_55940	-	hypothetical protein	1.62e-07	-1.93318
PA14_56430	-	transcriptional regulator	0.00280495	-1.28951
PA14_57030	fxsA	FxsA protein	0.0323753	-1.00273
PA14_58570	-	outer membrane ferric siderophore receptor	2.98e-06	-1.85798
PA14_58740	-	hypothetical protein	0.00137699	-1
PA14_63820	-	hypothetical protein	0.00882695	-1.1375
PA14_64850	-	ornithine cyclodeaminase	0.00196704	-1.32193
PA14_64860	-	ABC transporter ATP-binding protein	0.000775	-1.41504
PA14_64870	-	ABC transporter ATP-binding protein	0.0015015	-1.45943
PA14_64880	-	branched chain amino acid ABC transporter permease	0.000279	-1.70044
PA14_64890	-	branched chain amino acid ABC transporter permease	3.69e-08	-1.45943
PA14_64900	-	ABC transporter substrate-binding protein	0.000204	-1.53051
PA14_65820	-	acyl-CoA dehydrogenase	0.0141638	-1
PA14_68080	-	ABC transporter permease	0.00519966	-1.17487
PA14_68090	-	ABC transporter permease	0.00738413	-1.08489
PA14_68280	-	dicarboxylate transporter	0.0146902	-1.07039
PA14_68940	-	hypothetical protein	0.00784154	-1.16485
PA14_70600	-	HU family DNA-binding protein	0.0388173	-1.74051
PA14_71070	-	AraC family transcriptional regulator	0.00610537	-1.16227
PA14_72340	gltP	glutamate/aspartate:proton symporter	0.00923967	-1.13124
PA14_73120	-	hypothetical protein	0.0209651	-1.06572

## Sheet: Table B - 1 up
Synonym	Name	Product	pValue	log2FC	1 hour upregulated
PA14_00710	osmC	osmotically inducible protein OsmC	0.0458616	1.19265
PA14_05630	-	hypothetical protein	0.00035	1.76553
PA14_05640	-	hypothetical protein	3.18e-123	2.90689
PA14_05650	-	hypothetical protein	6.19e-26	3.08746
PA14_09940	-	protease	0.0198959	1.09954
PA14_09970	fpvB	type I ferripyoverdine receptor, FpvB	7.75e-08	2.20163
PA14_10140	fepG	ferric enterobactin transport protein FepG	1.54e-06	1.58496
PA14_10160	fepD	ferric enterobactin transport protein FepD	0.000323	1.58496
PA14_10170	fepB	iron-enterobactin transporter periplasmic binding protein	0.00362301	1.65208
PA14_10180	fepC	ferric enterobactin transport protein FepC	0.00125691	1.68806
PA14_10200	-	TonB-dependent receptor protein	0.0295197	1
PA14_10210	-	oxidoreductase	0.0491858	1.1375
PA14_11280	-	hypothetical protein	2.24e-43	3.33442
PA14_11290	-	permease	8.96e-216	4.46877
PA14_11310	-	ABC transporter ATP-binding protein	3.3e-160	4.24793
PA14_11320	-	hypothetical protein	8.96e-216	5.40534
PA14_11330	-	hypothetical protein	0.00199109	1.61143
PA14_12940	-	taurine ABC transporter ATP-binding protein	0.00723268	1.42626
PA14_12960	-	taurine ABC transporter permease	0.0126228	1.26303
PA14_12970	tauD	taurine dioxygenase	0.0149492	1.32193
PA14_13450	-	transmembrane sensor	0.00119371	1.58496
PA14_13460	-	RNA polymerase sigma factor	0.000444	1.71049
PA14_13580	-	ABC transporter ATP-binding protein	0.0482787	1.16439
PA14_13590	-	ABC transporter permease	0.0274373	1.22239
PA14_13610	-	ABC transporter permease	0.0338272	1.16993
PA14_13920	-	hypothetical protein	8.5e-05	1.70895
PA14_15050	-	hypothetical protein	0.00626546	1.48543
PA14_15070	oprC	outer membrane copper receptor OprC	7.71e-19	2.88042
PA14_15080	-	hypothetical protein	0.000775	1.73697
PA14_15120	-	hypothetical protein	2.3e-05	1.98729
PA14_15130	-	hypothetical protein	0.00012	1.90689
PA14_17700	rpmE2	50S ribosomal protein L31	8.96e-216	5.85953
PA14_17710	rpmJ	50S ribosomal protein L36	8.96e-216	6.28314
PA14_17730	-	hypothetical protein	0.000101	1.93289
PA14_17740	-	amino acid ABC transporter permease	3.08e-05	1.90689
PA14_19560	ssuD	alkanesulfonate monooxygenase	0.00154953	1.77761
PA14_19570	-	ABC transporter permease	0.00331764	1.63227
PA14_19580	ssuB	aliphatic sulfonates transport ATP-binding subunit	0.00096	1.62149
PA14_19590	-	molybdopterin-binding protein	0.00907753	1.55367
PA14_19990	-	RNA polymerase ECF-subfamily sigma-70 factor	1.29e-14	2.64909
PA14_20000	-	transmembrane sensor	0.0035493	1.47805
PA14_20010	hasR	heme uptake outer membrane receptor HasR	9e-21	2.90689
PA14_20020	hasAp	heme acquisition protein HasAp	8.05e-15	2.84513
PA14_20030	hasD	transport protein HasD	1.86e-17	2.16993
PA14_20040	hasE	metalloprotease secretion protein	5.04e-20	2.64386
PA14_20050	-	outer membrane protein	2.2e-13	2.08746
PA14_20460	-	hypothetical protein	0.0364826	1.17148
PA14_26360	-	ABC transporter permease	0.00504836	1.41504
PA14_26390	-	hypothetical protein	0.000117	1.76553
PA14_26400	-	ABC transporter ATP-binding protein	0.000643	1.5025
PA14_26420	-	TonB-dependent receptor	0.00587998	1.37851
PA14_28970	-	hypothetical protein	1.31e-06	1.90689
PA14_28980	-	Fe2+-dicitrate sensor	5.48e-07	1.90689
PA14_29360	pfeS	two-component sensor PfeS	0.0210497	1.34958
PA14_31820	-	aminotransferase	7.98e-10	2.24793
PA14_32905	-	hypothetical protein	1.84e-07	2.28758
PA14_33050	-	hypothetical protein	0.0429471	1
PA14_33070	-	hypothetical protein	8.22e-11	2.58496
PA14_33080	-	hypothetical protein	2.5e-13	2.56478
PA14_33110	-	hypothetical protein	2.78e-09	2.36923
PA14_33130	-	cation-transporting P-type ATPase	0.0176106	1.47917
PA14_33150	-	hypothetical protein	0.000405	1.75673
PA14_33250	-	hypothetical protein	0.000612	1.75398
PA14_33260	pvdS	extracytoplasmic-function sigma-70 factor	5.3e-07	2.49435
PA14_33270	pvdG	protein PvdG	4.83e-10	2.53605
PA14_33500	pvdH	diaminobutyrate--2-oxoglutarate aminotransferase	1.65e-13	2.85677
PA14_33510	-	hypothetical protein	1.8e-06	2.22009
PA14_33520	-	thioesterase	0.000342	2.2066
PA14_33690	pvdE	pyoverdine biosynthesis protein PvdE	4.5e-09	2.47805
PA14_33700	pvdF	pyoverdine synthetase F	0.00848813	1.99706
PA14_33710	pvdO	protein PvdO	2.22e-05	2.1872
PA14_33720	pvdN	protein PvdN	7.9e-08	2.44057
PA14_33730	-	dipeptidase	3.67e-10	2.64534
PA14_33740	pvdP	protein PvdP	4.93e-08	2.66862
PA14_33750	-	outer membrane protein	4.9e-07	2.24101
PA14_33760	-	ABC transporter ATP-binding protein/permease	5.25e-06	2.27501
PA14_33770	-	hypothetical protein	1.19e-05	2.21632
PA14_33810	pvdA	L-ornithine N5-oxygenase	0.0033277	2.21268
PA14_33820	pvdQ	penicillin acylase-related protein	0.0033364	1.97013
PA14_34170	-	hypothetical protein	4.38e-05	2
PA14_35570	pslN	hypothetical protein	0.0172427	1.16993
PA14_36650	-	hypothetical protein	2.1e-13	2.16993
PA14_36820	-	hypothetical protein	2.55e-13	2.03562
PA14_36980	-	hypothetical protein	0.04189	1
PA14_38210	-	hypothetical protein	4.47e-09	2.3322
PA14_38220	-	hypothetical protein	5.98e-09	2.43942
PA14_38395	-	periplasmic multidrug efflux lipoprotein	0.00252853	1.67807
PA14_38410	amrB	multidrug efflux protein	0.0346768	1.22239
PA14_39620	-	hypothetical protein	8.96e-216	2.9542
PA14_39630	-	hypothetical protein	8.96e-216	2.32193
PA14_39640	cobN	cobaltochelatase subunit CobN	8.96e-216	2.16993
PA14_39650	-	TonB-dependent receptor	8.96e-216	2.32193
PA14_39660	-	hypothetical protein	1.48e-19	2.76553
PA14_39810	-	transmembrane sensor	0.00435034	1.56071
PA14_41280	-	beta-lactamase	2.16e-10	2.58496
PA14_41290	-	hypothetical protein	1.25e-18	2.09954
PA14_43730	-	hypothetical protein	0.000158	1
PA14_46220	-	periplasmic spermidine/putrescine-binding protein	0.0278403	1.26303
PA14_46230	aphA	acetylpolyamine aminohydrolase	0.0360823	1.28011
PA14_46280	-	hypothetical protein	0.00529886	1.11548
PA14_47120	-	hypothetical protein	0.014961	1.57619
PA14_47130	-	hypothetical protein	0.017098	1.45251
PA14_47150	cyoE	protoheme IX farnesyltransferase	0.000223	1.80023
PA14_47160	cyoD	cytochrome o ubiquinol oxidase subunit IV	0.000281	1.78427
PA14_47180	cyoC	cytochrome o ubiquinol oxidase subunit III	1.44e-05	2.05445
PA14_47190	cyoB	cytochrome o ubiquinol oxidase subunit I	0.000165	1.926
PA14_47210	cyoA	cytochrome o ubiquinol oxidase subunit II	7.06e-06	2.08406
PA14_47380	-	heme utilization protein	7.12e-10	1.90689
PA14_47390	-	transmembrane sensor	5.3e-15	2.71149
PA14_47400	-	RNA polymerase ECF-subfamily sigma-70 factor	4.41e-13	2.56478
PA14_49720	-	hypothetical protein	1.9e-05	2
PA14_54180	-	hypothetical protein	8.96e-216	5.04439
PA14_54520	-	porin	7.44e-22	3.1375
PA14_54540	-	hypothetical protein	0.001239	1.66297
PA14_54550	-	hypothetical protein	1.95e-26	1.90689
PA14_54570	-	hypothetical protein	8.61e-11	2.32193
PA14_54580	-	hypothetical protein	0.00255186	1.63743
PA14_55160	toxR	transcriptional regulator ToxR	3.37e-15	2.77259
PA14_55550	-	ECF subfamily RNA polymerase sigma-70 factor	1.09e-06	1.80735
PA14_55560	-	hypothetical protein	0.000141	1.93289
PA14_55580	nemO	heme oxygenase	4.03e-07	2.2854
PA14_57990	-	hypothetical protein	4.87e-15	2.85798
PA14_58000	sodM	superoxide dismutase	9.8e-16	2.84659
PA14_58010	-	hypothetical protein	3.93e-27	3.05889
PA14_58030	fumC	fumarate hydratase	1.36e-21	3.15943
PA14_58040	-	hypothetical protein	1.08e-36	3.30875
PA14_60480	-	hypothetical protein	2.53e-08	2.28501
PA14_62280	hmuV	hemin importer ATP-binding subunit	0.031831	1.31451
PA14_62290	-	ABC transporter permease	0.0199603	1.41831
PA14_62300	-	hypothetical protein	0.0299762	1.4956
PA14_62330	-	hemin degrading factor	0.0135795	1.70361
PA14_62350	-	heme/hemoglobin uptake outer membrane receptor PhuR	5.55e-08	2.52124
PA14_63910	-	hypothetical protein	8.96e-216	5.40088
PA14_63920	-	hypothetical protein	8.96e-216	5.80305
PA14_63940	-	hypothetical protein	8.96e-216	6.27094
PA14_63960	-	uter membrane protein	8.96e-216	6.66888
PA14_63970	-	hypothetical protein	3e-21	2.96963
PA14_64690	-	transmembrane sensor	6.03e-12	2.58496
PA14_64700	-	RNA polymerase sigma factor	7.02e-14	2.63631
PA14_67130	-	ABC transporter substrate-binding protein	2e-12	2.77529
PA14_67140	-	hypothetical protein	7.42e-65	3.72142
PA14_67150	-	oxidoreductase	1.19e-28	3.21501
PA14_71890	-	coenzyme A transferase	0.0129033	1.51457
PA14_72550	-	adhesin	0.0330123	1.32193
PA14_72560	np20	transcriptional regulator np20	0.0332345	1.32793
PA14_72580	znuC	zinc transporter	0.011851	1.50696
PA14_72590	znuB	ABC zinc transporter permease ZnuB	0.0227016	1.32193
PA14_72960	-	MFS dicarboxylate transporter	0.0134667	1.32193
PA14_72980	-	G3E family GTPase	0.00142373	1.73697
PA14_73000	-	hypothetical protein	8.96e-216	5.0045
PA14_73010	-	hypothetical protein	8.96e-216	4.99247
PA14_73020	-	DksA/TraR family C4-type zinc finger protein	8.96e-216	6.15482
PA14_73030	-	hypothetical protein	0.0124884	1.36613
PA14_73040	amiA	N-acetylmuramoyl-L-alanine amidase	8.96e-216	5.29462
PA14_73050	-	GTP cyclohydrolase	8.96e-216	4.52356
PA14_73060	-	hypothetical protein	8.96e-216	4.78136
PA14_73070	pyrQ	dihydroorotase	8.96e-216	4.45943

## Sheet: Table B - 2 dn
Synonym	Name	Product	pValue	log2FC	2 hour downregulated
PA14_00420	-	histidine phosphotransfer domain-containing protein	1.07e-34	-2.23704
PA14_00430	-	two-component response regulator	9.17e-09	-2.04439
PA14_00440	trpA	tryptophan synthase subunit alpha	2.81e-26	-2.3778
PA14_00450	trpB	tryptophan synthase subunit beta	1.2e-15	-2.04891
PA14_01290	coxB	cytochrome c oxidase subunit II	2.05e-10	-1.63826
PA14_01300	coxA	cytochrome c oxidase subunit I	1.05e-08	-1.71621
PA14_01310	-	cytochrome C oxidase assembly protein	3.25e-09	-1.60407
PA14_01320	coIII	cytochrome c oxidase subunit III	6.72e-10	-1.66558
PA14_01340	-	hypothetical protein	4.76e-11	-1.73697
PA14_01350	-	hypothetical protein	6.74e-10	-1.80735
PA14_01360	-	hypothetical protein	4e-11	-1.83007
PA14_01380	-	protoheme IX farnesyltransferase	2.46e-11	-1.77259
PA14_01750	-	hydroxydechloroatrazine ethylaminohydrolase	0.00106286	-1.05889
PA14_01900	pcaH	protocatechuate 3,4-dioxygenase subunit beta	2.41e-17	-1.90689
PA14_01910	pcaG	protocatechuate 3,4-dioxygenase subunit alpha	5.18e-17	-1.90689
PA14_02450	-	NAD(P) transhydrogenase subunit alpha part 1	0.000173	-1.16993
PA14_02460	-	NAD(P) transhydrogenase subunit alpha part 2	0.000827	-1.13245
PA14_02470	pntB	pyridine nucleotide transhydrogenase subunit beta	0.000299	-1.09954
PA14_02550	mdcA	malonate decarboxylase subunit alpha	0.0115457	-1
PA14_02580	mdcD	malonate decarboxylase subunit beta	0.000893	-1.16993
PA14_02610	-	phosphoribosyl-dephospho-CoA transferase	0.00116908	-1.1375
PA14_02760	-	CoA transferase, subunit A	1.23e-10	-1.89812
PA14_02770	-	CoA transferase subunit B	2.18e-08	-1.76553
PA14_02790	pcaF	beta-ketoadipyl CoA thiolase	3.73e-10	-1.70044
PA14_02900	pcaK	4-hydroxybenzoate transporter PcaK	7.46e-08	-2.08746
PA14_03000	-	hypothetical protein	0.00885574	-1
PA14_03050	pobA	4-hydroxybenzoate 3-monooxygenase	2.95e-05	-1.39232
PA14_03870	spuA	glutamine amidotransferase	0.000112	-1.16099
PA14_05690	codA	cytosine deaminase	8.39e-06	-1.32193
PA14_05700	codB	cytosine permease	0.000318	-1.08746
PA14_05740	-	dihydropyrimidine dehydrogenase	1.78e-247	-3.87036
PA14_05750	-	oxidoreductase	7.11e-156	-3.5502
PA14_05770	dhT	phenylhydantoinase	5.86e-07	-1.50794
PA14_05790	-	transporter	1.16e-07	-1.47805
PA14_05810	amaB	allantoate amidohydrolase	9.84e-18	-2.15528
PA14_05820	-	hypothetical protein	4.44e-05	-1.23447
PA14_05840	gcdH	glutaryl-CoA dehydrogenase	1.14e-07	-1.4746
PA14_08580	-	Ile tRNA	9.72e-05	-1.14399
PA14_08650	-	Tyr tRNA	0.00065	-1.04087
PA14_09150	katA	catalase	6.51e-06	-1.34023
PA14_11270	oprG	outer membrane protein OprG precursor	0.000418	-1.07318
PA14_16410	-	MFS transporter	0.00021	-1.15528
PA14_17490	fdxA	ferredoxin I	0.000209	-1.10069
PA14_19680	-	hypothetical protein	9.89e-07	-1.36979
PA14_19690	-	hypothetical protein	1.17e-05	-1.2038
PA14_19700	-	aldolase	0.000793	-1
PA14_20240	-	ring-cleaving dioxygenase	4.74e-09	-1.37851
PA14_21800	-	Val tRNA	3.69e-05	-1.09377
PA14_23680	ibpA	heat-shock protein IbpA	2.06e-11	-2.15833
PA14_24110	-	Val tRNA	3.19e-05	-1.10334
PA14_24120	-	Asp tRNA	0.000167	-1.05407
PA14_25840	-	electron transfer flavoprotein-ubiquinone oxidoreductase	5.67e-06	-1.22239
PA14_26050	-	transporter	4.73e-08	-1.58496
PA14_27190	-	Ser tRNA	3.56e-06	-1.55241
PA14_27290	-	hypothetical protein	7.32e-05	-1
PA14_27600	-	Glu tRNA	6.08e-05	-1.20577
PA14_27610	-	Gly tRNA	2.89e-05	-1.11152
PA14_27620	-	Gly tRNA	0.000136	-1.07126
PA14_28180	-	hypothetical protein	1.6e-05	-1.29546
PA14_30010	nuoB	NADH dehydrogenase subunit B	0.00186166	-1.01375
PA14_30020	nuoA	NADH dehydrogenase subunit A	3.32e-06	-1.24485
PA14_30420	-	Ser tRNA	5.44e-05	-1.06906
PA14_30680	-	Gly tRNA	0.00031	-1.05911
PA14_30720	-	Cys tRNA	0.00549517	-1.00218
PA14_32060	xylS	transcriptional regulator XylS	7.56e-07	-1.58496
PA14_32540	-	hypothetical protein	0.0032053	-1.08746
PA14_35530	bkdA1	2-oxoisovalerate dehydrogenase subunit alpha	0.00337529	-1.05445
PA14_38130	-	amino acid permease	5.96e-06	-1.33703
PA14_38140	-	glutamine synthetase	0.00119966	-1.02346
PA14_38630	atoB	acetyl-CoA acetyltransferase	0.000101	-1.12711
PA14_38640	-	CoA transferase subunit B	6.15e-09	-1.56828
PA14_38660	-	CoA transferase, subunit A	9.74e-10	-1.62449
PA14_39590	metE	5-methyltetrahydropteroyltriglutamate/homocysteine S-methyltransferase	3.07e-05	-1.28011
PA14_39990	-	hypothetical protein	5.14e-06	-1.27009
PA14_43850	htpG	heat shock protein 90	0.000334	-1.37346
PA14_44350	-	cbb3-type cytochrome c oxidase subunit II	3.25e-09	-1.73697
PA14_44360	-	cytochrome c oxidase, cbb3-type subunit III	6.22e-05	-1.20645
PA14_44800	-	transporter	2.29e-05	-1.70044
PA14_44820	-	transthyretin family protein	0.000377	-1.02046
PA14_44830	-	hypothetical protein	0.000771	-1
PA14_44950	-	transporter	0.000114	-1.11548
PA14_45020	-	oxidoreductase	1.06e-21	-1
PA14_47920	-	ABC transporter substrate-binding protein	1.14e-14	-1.98019
PA14_47930	-	hypothetical protein	1.29e-09	-1.70044
PA14_47940	-	ABC transporter permease	1.85e-06	-1.68806
PA14_47950	-	ABC transporter permease	1.17e-08	-1.75899
PA14_47960	-	ABC transporter ATP-binding protein	1.61e-09	-1.58496
PA14_47970	-	hypothetical protein	3.97e-10	-1.67377
PA14_48000	-	dihydrodipicolinate synthetase	9.82e-17	-2.02748
PA14_48010	-	semialdehyde dehydrogenase	5.65e-06	-1.48543
PA14_48530	-	AMP-binding protein	1.4e-08	-1.54057
PA14_48540	-	hypothetical protein	9.54e-06	-1.36923
PA14_48550	-	hypothetical protein	0.000365	-1.41504
PA14_48560	-	hypothetical protein	3.41e-08	-1.52356
PA14_48570	-	2-isopropylmalate synthase	8.92e-07	-1.35755
PA14_48590	-	hypothetical protein	4.38e-25	-2.26303
PA14_48600	-	AMP-binding protein	8.49e-09	-1.63743
PA14_48610	-	sparagine synthase	1.78e-05	-1.36257
PA14_48620	-	clavaminic acid synthetase	0.00124744	-1.16993
PA14_48630	-	MFS transporter	0.00078	-1.078
PA14_48640	-	hypothetical protein	0.00566919	-1
PA14_49050	-	hypothetical protein	2.5e-11	-1.73118
PA14_49260	napB	cytochrome c-type protein NapB precursor	3.01e-06	-1.67807
PA14_49270	napc	cytochrome c-type protein NapC	4.55e-06	-1.51457
PA14_49650	-	hypothetical protein	4.74e-06	-1.41063
PA14_51660	-	Lys tRNA	0.000654	-1.03575
PA14_52380	-	cytochrome b561	4.35e-05	-1.1635
PA14_52560	-	Ser tRNA	0.00219206	-1.09788
PA14_54210	-	ATP-dependent protease	0.00102263	-1.30625
PA14_55635	-	Ile tRNA	3.77e-05	-1.1804
PA14_55780	-	two-component sensor	1.97e-05	-1.16993
PA14_55790	-	hypothetical protein	9.57e-05	-1.0973
PA14_55820	-	hypothetical protein	0.00048	-1.12553
PA14_55880	-	hypothetical protein	0.000494	-1.02915
PA14_55940	-	hypothetical protein	1.02e-06	-1.70615
PA14_56780	sodB	superoxide dismutase	5e-05	-1.6382
PA14_57020	groES	co-chaperonin GroES	0.00168852	-1.23517
PA14_57030	fxsA	FxsA protein	6.2e-05	-1.17769
PA14_57540	-	cytochrome c1	7.33e-05	-1.28247
PA14_57560	-	cytochrome b	0.000342	-1.28723
PA14_57570	-	cytochrome c reductase, iron-sulfur subun	0.000163	-1.31868
PA14_60160	-	Pro tRNA	1.8e-05	-1.2601
PA14_60180	-	Asn tRNA	2.69e-05	-1.29662
PA14_60190	clpB	clpB protein	0.000166	-1.4742
PA14_60700	ccpR	cytochrome c551 peroxidase	0.00834097	-1
PA14_61830	-	Met tRNA	5.21e-08	-1.34792
PA14_62080	-	Ile tRNA	7.14e-05	-1.14568
PA14_62940	dapB	dihydrodipicolinate reductase	0.000709	-1.14439
PA14_62960	dnaJ	chaperone protein DnaJ	0.0031016	-1.05199
PA14_62970	dnaK	molecular chaperone DnaK	0.000228	-1.53308
PA14_62990	grpE	heat shock protein GrpE	3.92e-09	-1.67773
PA14_63570	fdnI	nitrate-inducible formate dehydrogenase subunit gamma	4.73e-05	-1.34395
PA14_63580	fdnH	nitrate-inducible formate dehydrogenase subunit beta	5.86e-10	-1.7885
PA14_63605	fdnG	formate dehydrogenase-O, major subunit	4.49e-05	-1.25096
PA14_63620	lipC	lipase LipC	0.0494609	-1
PA14_63820	-	hypothetical protein	0.00183937	-1
PA14_66770	hslV	ATP-dependent protease peptidase subunit	3.85e-10	-1.71898
PA14_66790	hslU	ATP-dependent protease ATP-binding subunit HslU	1.34e-05	-1.44606
PA14_69890	-	multidrug efflux protein NorA	0.00703228	-1.16993
PA14_69970	cycB	cytochrome c5	0.0010402	-1.17865
PA14_70100	-	oxidoreductase	0.000489	-1.04307
PA14_70120	-	MFS transporter	5.69e-05	-1.16993
PA14_70140	-	aldehyde dehydrogenase	0.00312096	-1.05261
PA14_70160	-	omega amino acid--pyruvate transaminase	4.78e-07	-1.35755
PA14_70170	-	hypothetical protein	3.05e-05	-1.29278
PA14_70900	-	Ile tRNA	4.6e-05	-1.17195
PA14_71720	-	pyruvate carboxylase subunit B	0.00372297	-1.22905
PA14_71740	-	pyruvate carboxylase subunit A	0.000105	-1.3599
PA14_71750	-	LysR family transcriptional regulator	1.15e-05	-1.25054

## Sheet: Table B - 2 up
Synonym	Name	Product	pValue	log2FC	2 hour upregulated
PA14_00710	osmC	osmotically inducible protein OsmC	0.0092226	1.33342
PA14_05630	-	hypothetical protein	1.17e-12	2.27563
PA14_05640	-	hypothetical protein	5.05e-283	2.70044
PA14_05650	-	hypothetical protein	3.74e-32	2.85798
PA14_07370	-	hypothetical protein	0.0380035	1.13286
PA14_09900	prpL	Pvds-regulated endoprotease, lysyl class	3.87e-12	2.462
PA14_09930	-	exonuclease III	0.000491	1.48543
PA14_09940	-	protease	0.00286634	1.45066
PA14_09970	fpvB	type I ferripyoverdine receptor, FpvB	1e-06	1.91754
PA14_10140	fepG	ferric enterobactin transport protein FepG	0.0494191	1
PA14_10180	fepC	ferric enterobactin transport protein FepC	0.0183257	1.18057
PA14_10200	-	TonB-dependent receptor protein	0.0332528	1.16993
PA14_10210	-	oxidoreductase	0.00567513	1.45943
PA14_10230	adh	2,3-butanediol dehydrogenase	5.05e-283	7.11114
PA14_10240	-	branched-chain alpha-keto acid dehydrogenase subunit E2	5.05e-283	6.633
PA14_10250	acoB	acetoin catabolism protein AcoB	5.05e-283	6.16491
PA14_10260	-	dehydrogenase E1 component	5.05e-283	6.49586
PA14_10290	acoR	transcriptional regulator AcoR	1.1e-112	3.91157
PA14_10300	-	efflux protein	1.73e-52	3.02554
PA14_10330	-	outer membrane protein	6.05e-10	2.152
PA14_10340	-	toxin transporter	2e-07	1.91754
PA14_10350	-	secretion protein	2.04e-06	2.02425
PA14_10370	-	hypothetical protein	9.7e-05	1.64386
PA14_10380	-	hypothetical protein	0.0234074	1.39716
PA14_11280	-	hypothetical protein	3.91e-10	2.12338
PA14_11290	-	permease	1.71e-23	2.61891
PA14_11310	-	ABC transporter ATP-binding protein	2.99e-19	2.53343
PA14_11320	-	hypothetical protein	6.1e-63	3.23339
PA14_11790	-	amino acid transporter	0.0446454	1.16993
PA14_11810	-	aldehyde dehydrogenase	0.000191	1.58496
PA14_13210	-	hypothetical protein	0.000515	1.09311
PA14_13450	-	transmembrane sensor	0.00797391	1.20436
PA14_13460	-	RNA polymerase sigma factor	0.00639726	1.23266
PA14_13580	-	ABC transporter ATP-binding protein	0.0387579	1.1343
PA14_13590	-	ABC transporter permease	0.012938	1.1635
PA14_13600	-	ABC transporter substrate-binding protein	0.0108042	1.18442
PA14_13610	-	ABC transporter permease	0.0134875	1.14684
PA14_15050	-	hypothetical protein	0.00128255	1.46357
PA14_15070	oprC	outer membrane copper receptor OprC	5.6e-06	1.94937
PA14_15120	-	hypothetical protein	1.68e-14	2.3765
PA14_15130	-	hypothetical protein	2.23e-06	1.87447
PA14_16100	-	hypothetical protein	0.0427733	1.11548
PA14_16640	-	lipoprotein	0.0260258	1.44072
PA14_17700	rpmE2	50S ribosomal protein L31	1.65e-267	4.14975
PA14_17710	rpmJ	50S ribosomal protein L36	5.05e-283	4.21643
PA14_19490	-	antioxidant protein	0.00120821	1.44478
PA14_19530	-	NAD(P)H-dependent FMN reductase	0.000235	1.26303
PA14_19990	-	RNA polymerase ECF-subfamily sigma-70 factor	0.006588	1.22827
PA14_20000	-	transmembrane sensor	1.45e-05	1.67807
PA14_20010	hasR	heme uptake outer membrane receptor HasR	3.91e-27	2.87036
PA14_20020	hasAp	heme acquisition protein HasAp	1.31e-172	4.168
PA14_20030	hasD	transport protein HasD	1.1e-35	3.08746
PA14_20040	hasE	metalloprotease secretion protein	4.15e-19	2.52356
PA14_20050	-	outer membrane protein	1.4e-20	2.6845
PA14_20070	-	hypothetical protein	0.00650393	1.152
PA14_20610	lecB	fucose-binding lectin PA-IIL	0.00670235	1.27601
PA14_21670	-	hypothetical protein	2.07e-06	1.6477
PA14_22380	-	DNA polymerase III subunit epsilon	0.00610602	1.23816
PA14_22400	-	hypothetical protein	0.00157817	1.36872
PA14_27630	-	protein associated with synthesis and assembly of refractile inclusion bodies	0.00133355	1.1375
PA14_28490	-	hypothetical protein	0.0420837	1.2109
PA14_28970	-	hypothetical protein	4.5e-09	2
PA14_28980	-	Fe2+-dicitrate sensor	0.000233	1.51457
PA14_31820	-	aminotransferase	8.58e-05	1.66985
PA14_32905	-	hypothetical protein	1.02e-10	2.13465
PA14_33070	-	hypothetical protein	0.0017653	1.39232
PA14_33080	-	hypothetical protein	0.00169503	1.39232
PA14_33110	-	hypothetical protein	0.00104391	1.47805
PA14_33150	-	hypothetical protein	0.0458198	1
PA14_33250	-	hypothetical protein	0.0200135	1.40907
PA14_33270	pvdG	protein PvdG	0.0386224	1.33141
PA14_33450	treA	trehalase	0.000118	1.64386
PA14_33460	-	hypothetical protein	0.000521	1.47393
PA14_33480	sndH	L-sorbosone dehydrogenase	0.00327825	1.44746
PA14_33500	pvdH	diaminobutyrate--2-oxoglutarate aminotransferase	0.0381932	1.41392
PA14_33570	-	hypothetical protein	0.0212031	1.14839
PA14_33580	-	hypothetical protein	0.0454046	1.06589
PA14_33690	pvdE	pyoverdine biosynthesis protein PvdE	6.27e-05	1.848
PA14_33710	pvdO	protein PvdO	0.00294211	1.6831
PA14_33720	pvdN	protein PvdN	0.00769334	1.57491
PA14_33730	-	dipeptidase	0.0161471	1.46855
PA14_33750	-	outer membrane protein	0.011702	1.38042
PA14_33810	pvdA	L-ornithine N5-oxygenase	0.0364767	1.7305
PA14_33820	pvdQ	penicillin acylase-related protein	0.017538	1.54432
PA14_33830	-	hypothetical protein	0.0254899	1.38374
PA14_33840	-	transcriptional regulator	0.0466184	1.20469
PA14_33910	-	hypothetical protein	6.39e-14	1.58496
PA14_34170	-	hypothetical protein	0.000332	1.49596
PA14_34600	-	glyceraldehyde-3-phosphate dehydrogenase	6.16e-11	2.32193
PA14_34610	-	hypothetical protein	4.35e-15	2.37959
PA14_34630	gnuT	gluconate permease	2.56e-10	2.44222
PA14_34640	-	gluconokinase	5.92e-05	1.79141
PA14_34740	-	hypothetical protein	1.48e-14	1.45943
PA14_34870	chiC	chitinase	0.0153866	1.47551
PA14_35550	pslO	hypothetical protein	0.000561	1
PA14_35570	pslN	hypothetical protein	0.00323113	1.41504
PA14_36200	-	ABC transporter substrate-binding protein	1.65e-06	1.82782
PA14_36450	-	hypothetical protein	0.0102097	1.1745
PA14_36460	-	hypothetical protein	0.00915128	1.23947
PA14_36480	-	hypothetical protein	0.000225	1
PA14_36530	-	hypothetical protein	0.000419	1.43296
PA14_36540	-	hypothetical protein	0.000276	1.37851
PA14_36550	-	hypothetical protein	0.00432272	1.35364
PA14_36560	-	hypothetical protein	0.0392749	1.1014
PA14_36570	glgA	glycogen synthase	2.25e-05	1.77761
PA14_36580	-	glycosyl hydrolase	4e-13	2.08746
PA14_36590	-	4-alpha-glucanotransferase	5.78e-08	2
PA14_36605	-	maltooligosyl trehalose synthase	1.85e-07	2
PA14_36620	-	hypothetical protein	5.59e-15	1.45943
PA14_36630	-	glycosyl hydrolase	4.42e-07	1.848
PA14_36650	-	hypothetical protein	0.000428	1.50589
PA14_36660	-	alcohol dehydrogenase	0.000449	1.58496
PA14_36670	-	hypothetical protein	4.9e-09	1.58496
PA14_36680	-	hypothetical protein	3.49e-13	1.16993
PA14_36690	-	cardiolipin synthase 2	2.57e-08	1.45943
PA14_36710	glgB	glycogen branching protein	2.08e-05	1.90689
PA14_36730	-	trehalose synthase	9.56e-06	1.90689
PA14_36740	-	hypothetical protein	2.63e-05	1.80735
PA14_36760	-	KU domain-containing protein	0.0480934	1
PA14_36770	-	hypothetical protein	1.5e-05	1.16993
PA14_36780	-	hypothetical protein	3.88e-07	1.76553
PA14_36790	-	hypothetical protein	1.65e-07	1.32193
PA14_36820	-	hypothetical protein	0.000691	1.41799
PA14_36840	glgP	glycogen phosphorylase	1.43e-05	1.70044
PA14_36850	-	hypothetical protein	2.66e-06	1.53605
PA14_36870	-	short-chain dehydrogenase	0.00123138	1
PA14_36980	-	hypothetical protein	0.000156	1.66985
PA14_37350	-	hypothetical protein	0.000139	1.16993
PA14_38050	-	hypothetical protein	0.00625094	1.1375
PA14_38210	-	hypothetical protein	8.81e-08	2.07039
PA14_38220	-	hypothetical protein	4.91e-06	2.08017
PA14_38370	-	hypothetical protein	0.00446823	1.14439
PA14_38410	amrB	multidrug efflux protein	0.0155625	1.16993
PA14_38820	pqqB	pyrroloquinoline quinone biosynthesis protein PqqB	0.0329462	1
PA14_38840	-	NAD+ dependent acetaldehyde dehydrogenase	0.000359	1.58496
PA14_39660	-	hypothetical protein	0.0251724	1.18442
PA14_39800	-	ECF subfamily RNA polymerase sigma-70 factor	0.0332623	1.078
PA14_39810	-	transmembrane sensor	0.00298791	1.365
PA14_40290	lasA	LasA protease	0.017118	1.55297
PA14_41280	-	beta-lactamase	4.07e-07	1.91427
PA14_41290	-	hypothetical protein	3.63e-19	1.91754
PA14_46280	-	hypothetical protein	0.00351107	1.35364
PA14_47120	-	hypothetical protein	0.0255198	1.43642
PA14_47130	-	hypothetical protein	0.0242467	1.39151
PA14_47150	cyoE	protoheme IX farnesyltransferase	0.0279676	1.07039
PA14_47160	cyoD	cytochrome o ubiquinol oxidase subunit IV	0.0342203	1.078
PA14_47180	cyoC	cytochrome o ubiquinol oxidase subunit III	0.0186865	1.18442
PA14_47190	cyoB	cytochrome o ubiquinol oxidase subunit I	0.0174409	1.16993
PA14_47210	cyoA	cytochrome o ubiquinol oxidase subunit II	0.0100328	1.20163
PA14_47380	-	heme utilization protein	5.64e-05	1.68806
PA14_47390	-	transmembrane sensor	0.00182164	1.58496
PA14_47400	-	RNA polymerase ECF-subfamily sigma-70 factor	0.000416	1.58954
PA14_48170	-	hypothetical protein	0.0323776	1.05063
PA14_49720	-	hypothetical protein	5.2e-06	1.75291
PA14_52800	acsA	acetyl-CoA synthetase	0.0322113	1.6051
PA14_53920	-	transcriptional regulator	0.00101139	1.53478
PA14_53940	prpB	2-methylisocitrate lyase	0.00651465	1.60293
PA14_53970	-	aconitate hydratase	0.0474984	1.32833
PA14_53980	-	hypothetical protein	0.00976291	1.34104
PA14_54000	prpD	2-methylcitrate dehydratase	0.00348667	1.5119
PA14_54180	-	hypothetical protein	5.05e-283	2.90689
PA14_54520	-	porin	5.05e-283	4.43296
PA14_54540	-	hypothetical protein	9.25e-50	3.12711
PA14_54550	-	hypothetical protein	9.55e-178	3.39232
PA14_54570	-	hypothetical protein	3.18e-47	3.32193
PA14_54580	-	hypothetical protein	1.09e-33	3.0199
PA14_55160	toxR	transcriptional regulator ToxR	2.46e-06	1.81629
PA14_55540	-	transmembrane sensor	0.049197	1.20163
PA14_55580	nemO	heme oxygenase	0.000757	1.63188
PA14_55750	-	chemotaxis transducer	0.0367903	1.14975
PA14_57990	-	hypothetical protein	1.73e-08	2.47913
PA14_58000	sodM	superoxide dismutase	1.15e-11	2.65988
PA14_58010	-	hypothetical protein	4.29e-32	2.95183
PA14_58030	fumC	fumarate hydratase	1.18e-13	2.8389
PA14_58040	-	hypothetical protein	2.91e-14	2.43451
PA14_60480	-	hypothetical protein	3.54e-06	2.20696
PA14_63910	-	hypothetical protein	3.43e-224	3.67243
PA14_63920	-	hypothetical protein	5.21e-82	3.58496
PA14_63940	-	hypothetical protein	9.38e-166	3.9386
PA14_63960	-	uter membrane protein	5.05e-283	4.56071
PA14_63970	-	hypothetical protein	7.34e-07	1.93289
PA14_64690	-	transmembrane sensor	3.29e-05	1.69744
PA14_64700	-	RNA polymerase sigma factor	1.26e-05	1.70782
PA14_64710	-	extracellular heme-binding protein	0.000303	1.58496
PA14_71890	-	coenzyme A transferase	0.0114023	1.18442
PA14_72180	-	membrane protein TerC	1.08e-71	1.32193
PA14_72960	-	MFS dicarboxylate transporter	6.88e-08	2.20163
PA14_73000	-	hypothetical protein	1.75e-28	2.93289
PA14_73010	-	hypothetical protein	2.85e-28	2.73697
PA14_73020	-	DksA/TraR family C4-type zinc finger protein	5.05e-283	4.08746
PA14_73040	amiA	N-acetylmuramoyl-L-alanine amidase	5.31e-41	3.05889
PA14_73050	-	GTP cyclohydrolase	1.86e-185	2.39232
PA14_73060	-	hypothetical protein	7.15e-43	2.75489
PA14_73070	pyrQ	dihydroorotase	6.46e-59	2.39232

## Sheet: Table C
Gene Ontology Enrichment
20 min downregulated
Analysis Type:	PANTHER Overrepresentation Test (Released 20210224)
Annotation Version and Release Date:	GO Ontology database DOI: 10.5281/zenodo.5228828 Released 2021-08-18
Analyzed List:	upload_1 (Pseudomonas aeruginosa)
Reference List:	Pseudomonas aeruginosa (all genes in database)
Test Type:	FISHER
Correction:	BONFERRONI
Bonferroni count:	560
GO biological process complete	Pseudomonas aeruginosa - REFLIST (5564)	upload_1 (71)	upload_1 (expected)	upload_1 (over/under)	upload_1 (fold Enrichment)	upload_1 (P-value)	(minuslog10) p value
erythrose 4-phosphate/phosphoenolpyruvate family amino acid catabolic process (GO:1902222)	12	4	0.15	+	26.12	0.021	1.67778
L-phenylalanine catabolic process (GO:0006559)	12	4	0.15	+	26.12	0.021	1.67778
erythrose 4-phosphate/phosphoenolpyruvate family amino acid metabolic process (GO:1902221)	15	4	0.19	+	20.9	0.0435	1.36151
L-phenylalanine metabolic process (GO:0006558)	15	4	0.19	+	20.9	0.0435	1.36151
cellular amino acid catabolic process (GO:0009063)	91	8	1.16	+	6.89	0.0163	1.78781
carboxylic acid catabolic process (GO:0046395)	141	10	1.8	+	5.56	0.00901	2.04528
organic acid catabolic process (GO:0016054)	142	10	1.81	+	5.52	0.00955	2.02
small molecule catabolic process (GO:0044282)	164	10	2.09	+	4.78	0.0308	1.51145
Unclassified (UNCLASSIFIED)	3257	39	41.56	-	0.94	0	#NUM!
20 min upregulated
Analysis Type:	PANTHER Overrepresentation Test (Released 20210224)
Annotation Version and Release Date:	GO Ontology database DOI: 10.5281/zenodo.5228828 Released 2021-08-18
Analyzed List:	upload_1 (Pseudomonas aeruginosa)
Reference List:	Pseudomonas aeruginosa (all genes in database)
Test Type:	FISHER
Correction:	BONFERRONI
Bonferroni count:	560
GO biological process complete	Pseudomonas aeruginosa - REFLIST (5564)	upload_1 (258)	upload_1 (expected)	upload_1 (over/under)	upload_1 (fold Enrichment)	upload_1 (P-value)	(minus log10)pvalue
pyoverdine biosynthetic process (GO:0002049)	21	18	0.97	+	18.49	3.67e-12	11.4353
pyoverdine metabolic process (GO:0002048)	21	18	0.97	+	18.49	3.67e-12	11.4353
siderophore biosynthetic process (GO:0019290)	23	19	1.07	+	17.82	1e-12	12
nonribosomal peptide biosynthetic process (GO:0019184)	24	19	1.11	+	17.07	1.73e-12	11.762
siderophore metabolic process (GO:0009237)	24	19	1.11	+	17.07	1.73e-12	11.762
regulation of iron ion transport (GO:0034756)	11	8	0.51	+	15.68	0.00037	3.4318
iron import into cell (GO:0033212)	10	7	0.46	+	15.1	0.0023	2.63827
regulation of metal ion transport (GO:0010959)	15	10	0.7	+	14.38	2.5e-05	4.60206
secondary metabolite biosynthetic process (GO:0044550)	30	19	1.39	+	13.66	3.2e-11	10.4949
secondary metabolic process (GO:0019748)	32	19	1.48	+	12.8	7.6e-11	10.1192
siderophore transmembrane transport (GO:0044718)	11	6	0.51	+	11.76	0.0328	1.48413
cellular iron ion homeostasis (GO:0006879)	19	10	0.88	+	11.35	0.000131	3.88273
regulation of ion transport (GO:0043269)	19	10	0.88	+	11.35	0.000131	3.88273
iron ion homeostasis (GO:0055072)	19	10	0.88	+	11.35	0.000131	3.88273
iron ion transmembrane transport (GO:0034755)	12	6	0.56	+	10.78	0.0474	1.32422
cellular transition metal ion homeostasis (GO:0046916)	22	11	1.02	+	10.78	4.76e-05	4.32239
transition metal ion transport (GO:0000041)	39	19	1.81	+	10.51	1.12e-09	8.95078
iron coordination entity transport (GO:1901678)	25	12	1.16	+	10.35	1.72e-05	4.76447
siderophore transport (GO:0015891)	15	7	0.7	+	10.06	0.0167	1.77728
establishment of localization in cell (GO:0051649)	15	7	0.7	+	10.06	0.0167	1.77728
cellular ion homeostasis (GO:0006873)	26	12	1.21	+	9.95	2.41e-05	4.61798
cellular cation homeostasis (GO:0030003)	26	12	1.21	+	9.95	2.41e-05	4.61798
cellular metal ion homeostasis (GO:0006875)	24	11	1.11	+	9.88	9.49e-05	4.02273
transition metal ion homeostasis (GO:0055076)	24	11	1.11	+	9.88	9.49e-05	4.02273
iron ion transport (GO:0006826)	33	15	1.53	+	9.8	5.49e-07	6.26043
cellular chemical homeostasis (GO:0055082)	28	12	1.3	+	9.24	4.59e-05	4.33819
cation homeostasis (GO:0055080)	28	12	1.3	+	9.24	4.59e-05	4.33819
inorganic ion homeostasis (GO:0098771)	28	12	1.3	+	9.24	4.59e-05	4.33819
ion homeostasis (GO:0050801)	28	12	1.3	+	9.24	4.59e-05	4.33819
metal ion homeostasis (GO:0055065)	26	11	1.21	+	9.12	0.00018	3.74473
import into cell (GO:0098657)	20	8	0.93	+	8.63	0.0107	1.97062
chemical homeostasis (GO:0048878)	32	12	1.48	+	8.09	0.000148	3.82974
metal ion transport (GO:0030001)	57	20	2.64	+	7.57	3.51e-08	7.45469
cellular homeostasis (GO:0019725)	40	13	1.85	+	7.01	0.000181	3.74232
homeostatic process (GO:0042592)	44	13	2.04	+	6.37	0.000449	3.34775
inorganic cation transmembrane transport (GO:0098662)	44	11	2.04	+	5.39	0.0123	1.91009
inorganic ion transmembrane transport (GO:0098660)	49	11	2.27	+	4.84	0.029	1.5376
regulation of biological quality (GO:0065008)	58	13	2.69	+	4.83	0.0061	2.21467
cation transport (GO:0006812)	116	25	5.38	+	4.65	9.39e-07	6.02733
ion transmembrane transport (GO:0034220)	72	13	3.34	+	3.89	0.0445	1.35164
peptide biosynthetic process (GO:0043043)	107	19	4.96	+	3.83	0.00124	2.90658
ion transport (GO:0006811)	171	30	7.93	+	3.78	1.53e-06	5.81531
peptide metabolic process (GO:0006518)	122	19	5.66	+	3.36	0.00674	2.17134
amide biosynthetic process (GO:0043604)	126	19	5.84	+	3.25	0.0101	1.99568
Unclassified (UNCLASSIFIED)	3257	157	151.03	+	1.04	0	#NUM!
primary metabolic process (GO:0044238)	950	19	44.05	-	0.43	0.00617	2.20971
cellular macromolecule metabolic process (GO:0044260)	444	4	20.59	-	0.19	0.011	1.95861
macromolecule metabolic process (GO:0043170)	523	4	24.25	-	0.16	0.00034	3.46852
1 hour downregulated
Analysis Type:	PANTHER Overrepresentation Test (Released 20210224)
Annotation Version and Release Date:	GO Ontology database DOI: 10.5281/zenodo.5228828 Released 2021-08-18
Analyzed List:	upload_1 (Pseudomonas aeruginosa)
Reference List:	Pseudomonas aeruginosa (all genes in database)
Test Type:	FISHER
Correction:	BONFERRONI
Bonferroni count:	560
GO biological process complete	Pseudomonas aeruginosa - REFLIST (5564)	upload_1 (96)	upload_1 (expected)	upload_1 (over/under)	upload_1 (fold Enrichment)	upload_1 (P-value)	(minuslog10) p value
hydroxyproline transport (GO:0034589)	4	4	0.07	+	57.96	0.00289	2.5391
leucine catabolic process (GO:0006552)	8	5	0.14	+	36.22	0.000818	3.08725
leucine metabolic process (GO:0006551)	11	5	0.19	+	26.34	0.00267	2.57349
isoprenoid catabolic process (GO:0008300)	14	6	0.24	+	24.84	0.000365	3.43771
isoprenoid metabolic process (GO:0006720)	22	6	0.38	+	15.81	0.00318	2.49757
carboxylic acid transport (GO:0046942)	55	9	0.95	+	9.48	0.000569	3.24489
lipid catabolic process (GO:0016042)	57	8	0.98	+	8.13	0.00652	2.18575
cellular lipid catabolic process (GO:0044242)	57	8	0.98	+	8.13	0.00652	2.18575
amino acid transport (GO:0006865)	59	8	1.02	+	7.86	0.00819	2.08672
organic acid transport (GO:0015849)	63	8	1.09	+	7.36	0.0126	1.89963
organic anion transport (GO:0015711)	71	9	1.23	+	7.35	0.00383	2.4168
anion transport (GO:0006820)	79	9	1.36	+	6.6	0.00844	2.07366
cellular amino acid catabolic process (GO:0009063)	91	9	1.57	+	5.73	0.0238	1.62342
carboxylic acid catabolic process (GO:0046395)	141	12	2.43	+	4.93	0.00488	2.31158
organic acid catabolic process (GO:0016054)	142	12	2.45	+	4.9	0.00522	2.28233
small molecule catabolic process (GO:0044282)	164	12	2.83	+	4.24	0.0202	1.69465
organonitrogen compound catabolic process (GO:1901565)	186	13	3.21	+	4.05	0.0147	1.83268
cellular catabolic process (GO:0044248)	264	18	4.55	+	3.95	0.00047	3.3279
organic substance catabolic process (GO:1901575)	293	17	5.06	+	3.36	0.00776	2.11014
catabolic process (GO:0009056)	315	18	5.43	+	3.31	0.00508	2.29414
Unclassified (UNCLASSIFIED)	3257	49	56.2	-	0.87	0	#NUM!
1 hour upregulated
Analysis Type:	PANTHER Overrepresentation Test (Released 20210224)
Annotation Version and Release Date:	GO Ontology database DOI: 10.5281/zenodo.5228828 Released 2021-08-18
Analyzed List:	upload_1 (Pseudomonas aeruginosa)
Reference List:	Pseudomonas aeruginosa (all genes in database)
Test Type:	FISHER
Correction:	BONFERRONI
Bonferroni count:	560
GO biological process complete	Pseudomonas aeruginosa - REFLIST (5564)	upload_1 (153)	upload_1 (expected)	upload_1 (over/under)	upload_1 (fold Enrichment)	upload_1 (P-value)	(minuslog10) p value
ferric-enterobactin import into cell (GO:0015685)	4	4	0.11	+	36.37	0.0178	1.74958
siderophore-dependent iron import into cell (GO:0033214)	5	4	0.14	+	29.09	0.0313	1.50446
iron import into cell (GO:0033212)	10	7	0.27	+	25.46	7.46e-05	4.12726
pyoverdine biosynthetic process (GO:0002049)	21	14	0.58	+	24.24	4.26e-11	10.3706
pyoverdine metabolic process (GO:0002048)	21	14	0.58	+	24.24	4.26e-11	10.3706
siderophore biosynthetic process (GO:0019290)	23	14	0.63	+	22.14	1.07e-10	9.97062
nonribosomal peptide biosynthetic process (GO:0019184)	24	14	0.66	+	21.21	1.66e-10	9.77989
siderophore metabolic process (GO:0009237)	24	14	0.66	+	21.21	1.66e-10	9.77989
iron coordination entity transport (GO:1901678)	25	14	0.69	+	20.36	2.53e-10	9.59688
siderophore transmembrane transport (GO:0044718)	11	6	0.3	+	19.84	0.00181	2.74232
iron ion transmembrane transport (GO:0034755)	12	6	0.33	+	18.18	0.00265	2.57675
transition metal ion transport (GO:0000041)	39	19	1.07	+	17.72	9.35e-14	13.0292
cellular iron ion homeostasis (GO:0006879)	19	9	0.52	+	17.23	1.39e-05	4.85699
iron ion homeostasis (GO:0055072)	19	9	0.52	+	17.23	1.39e-05	4.85699
siderophore transport (GO:0015891)	15	7	0.41	+	16.97	0.000584	3.23359
secondary metabolite biosynthetic process (GO:0044550)	30	14	0.82	+	16.97	1.72e-09	8.76447
establishment of localization in cell (GO:0051649)	15	7	0.41	+	16.97	0.000584	3.23359
cellular transition metal ion homeostasis (GO:0046916)	22	10	0.6	+	16.53	3.06e-06	5.51428
iron ion transport (GO:0006826)	33	15	0.91	+	16.53	3.72e-10	9.42946
secondary metabolic process (GO:0019748)	32	14	0.88	+	15.91	3.42e-09	8.46597
cellular metal ion homeostasis (GO:0006875)	24	10	0.66	+	15.15	5.94e-06	5.22621
transition metal ion homeostasis (GO:0055076)	24	10	0.66	+	15.15	5.94e-06	5.22621
cellular ion homeostasis (GO:0006873)	26	10	0.71	+	13.99	1.1e-05	4.95861
cellular cation homeostasis (GO:0030003)	26	10	0.71	+	13.99	1.1e-05	4.95861
metal ion homeostasis (GO:0055065)	26	10	0.71	+	13.99	1.1e-05	4.95861
cellular chemical homeostasis (GO:0055082)	28	10	0.77	+	12.99	1.95e-05	4.70997
cation homeostasis (GO:0055080)	28	10	0.77	+	12.99	1.95e-05	4.70997
inorganic ion homeostasis (GO:0098771)	28	10	0.77	+	12.99	1.95e-05	4.70997
ion homeostasis (GO:0050801)	28	10	0.77	+	12.99	1.95e-05	4.70997
import into cell (GO:0098657)	20	7	0.55	+	12.73	0.00272	2.56543
metal ion transport (GO:0030001)	57	19	1.57	+	12.12	2.51e-11	10.6003
chemical homeostasis (GO:0048878)	32	10	0.88	+	11.36	5.55e-05	4.25571
cellular homeostasis (GO:0019725)	40	10	1.1	+	9.09	0.000322	3.49214
homeostatic process (GO:0042592)	44	10	1.21	+	8.27	0.000685	3.16431
inorganic cation transmembrane transport (GO:0098662)	44	10	1.21	+	8.27	0.000685	3.16431
cellular localization (GO:0051641)	31	7	0.85	+	8.21	0.0302	1.51999
cation transport (GO:0006812)	116	25	3.19	+	7.84	1.01e-11	10.9957
inorganic ion transmembrane transport (GO:0098660)	49	10	1.35	+	7.42	0.0016	2.79588
regulation of biological quality (GO:0065008)	58	10	1.59	+	6.27	0.00603	2.21968
ion transport (GO:0006811)	171	29	4.7	+	6.17	1.59e-11	10.7986
cation transmembrane transport (GO:0098655)	59	10	1.62	+	6.16	0.00689	2.16178
ion transmembrane transport (GO:0034220)	72	10	1.98	+	5.05	0.0322	1.49214
peptide biosynthetic process (GO:0043043)	107	14	2.94	+	4.76	0.00191	2.71897
peptide metabolic process (GO:0006518)	122	14	3.35	+	4.17	0.00758	2.12033
amide biosynthetic process (GO:0043604)	126	14	3.46	+	4.04	0.0106	1.97469
transport (GO:0006810)	471	32	12.95	+	2.47	0.00168	2.77469
establishment of localization (GO:0051234)	476	32	13.09	+	2.44	0.00195	2.70997
localization (GO:0051179)	539	33	14.82	+	2.23	0.00833	2.07935
Unclassified (UNCLASSIFIED)	3257	85	89.56	-	0.95	0	#NUM!
primary metabolic process (GO:0044238)	950	5	26.12	-	0.19	0.000133	3.87615
2 hours downregulated
Analysis Type:	PANTHER Overrepresentation Test (Released 20210224)
Annotation Version and Release Date:	GO Ontology database DOI: 10.5281/zenodo.5228828 Released 2021-08-18
Analyzed List:	upload_1 (Pseudomonas aeruginosa)
Reference List:	Pseudomonas aeruginosa (all genes in database)
Test Type:	FISHER
Correction:	BONFERRONI
Bonferroni count:	560
GO biological process complete	Pseudomonas aeruginosa - REFLIST (5564)	upload_1 (128)	upload_1 (expected)	upload_1 (over/under)	upload_1 (fold Enrichment)	upload_1 (P-value)	(minuslog10) p value
hydroxyproline transport (GO:0034589)	4	4	0.09	+	43.47	0.00892	2.04964
cellular respiration (GO:0045333)	51	9	1.17	+	7.67	0.00349	2.45717
energy derivation by oxidation of organic compounds (GO:0015980)	53	9	1.22	+	7.38	0.00461	2.3363
generation of precursor metabolites and energy (GO:0006091)	76	11	1.75	+	6.29	0.00178	2.74958
Unclassified (UNCLASSIFIED)	3257	72	74.93	-	0.96	0	#NUM!
2 hours upregulated
Analysis Type:	PANTHER Overrepresentation Test (Released 20210224)
Annotation Version and Release Date:	GO Ontology database DOI: 10.5281/zenodo.5228828 Released 2021-08-18
Analyzed List:	upload_1 (Pseudomonas aeruginosa)
Reference List:	Pseudomonas aeruginosa (all genes in database)
Test Type:	FISHER
Correction:	BONFERRONI
Bonferroni count:	560
GO biological process complete	Pseudomonas aeruginosa - REFLIST (5564)	upload_1 (185)	upload_1 (expected)	upload_1 (over/under)	upload_1 (fold Enrichment)	upload_1 (P-value)	(minuslog10) p value
pyoverdine biosynthetic process (GO:0002049)	21	9	0.7	+	12.89	0.000136	3.86646
pyoverdine metabolic process (GO:0002048)	21	9	0.7	+	12.89	0.000136	3.86646
siderophore transport (GO:0015891)	15	6	0.5	+	12.03	0.0208	1.68194
siderophore biosynthetic process (GO:0019290)	23	9	0.76	+	11.77	0.000252	3.5986
nonribosomal peptide biosynthetic process (GO:0019184)	24	9	0.8	+	11.28	0.000338	3.47108
siderophore metabolic process (GO:0009237)	24	9	0.8	+	11.28	0.000338	3.47108
iron coordination entity transport (GO:1901678)	25	9	0.83	+	10.83	0.000446	3.35067
iron ion transport (GO:0006826)	33	10	1.1	+	9.11	0.000398	3.40012
secondary metabolite biosynthetic process (GO:0044550)	30	9	1	+	9.02	0.00157	2.8041
transition metal ion transport (GO:0000041)	39	11	1.3	+	8.48	0.000199	3.70115
secondary metabolic process (GO:0019748)	32	9	1.06	+	8.46	0.00245	2.61083
metal ion transport (GO:0030001)	57	11	1.9	+	5.8	0.00493	2.30715
cation transport (GO:0006812)	116	18	3.86	+	4.67	0.000118	3.92812
ion transport (GO:0006811)	171	20	5.69	+	3.52	0.00143	2.84466
Unclassified (UNCLASSIFIED)	3257	119	108.29	+	1.1	0	#NUM!

## Sheet: Table D
Fur
Synonym	Description	Log2FC
PA14_06170	transmembrane sensor	1.67243
PA14_06180	RNA polymerase sigma factor	1.70627
PA14_09260	transcriptional regulator PchR	0.791892
PA14_09340	Fe(III)-pyochelin outer membrane receptor	1.36581
PA14_09350	hypothetical protein	1.42943
PA14_13450	transmembrane sensor	2.20163
PA14_13460	RNA polymerase sigma factor	2
PA14_18680	hypothetical protein	1.29869
PA14_19990	RNA polymerase ECF-subfamily sigma-70 factor	1.2854
PA14_20000	transmembrane sensor	0.807355
PA14_20010	heme uptake outer membrane receptor HasR	1
PA14_20020	heme acquisition protein HasAp	2
PA14_32710	ECF subfamily RNA polymerase sigma-70 factor	1.39119
PA14_32720	transmembrane sensor	1.65535
PA14_33260	ECF sigma-70 factor PvdS	4.66838
PA14_33780	transmembrane sensor	0.0881309
PA14_33800	RNA polymerase sigma factor	0.397877
PA14_33820	penicillin acylase-related protein	3.83289
PA14_38210	hypothetical protein	1.64386
PA14_38220	hypothetical protein	1.34792
PA14_47390	transmembrane sensor	1.73697
PA14_47400	RNA polymerase ECF-subfamily sigma-70 factor	1.39855
PA14_51770	hypothetical protein	0.340567
PA14_52240	two-component sensor	0.869416
PA14_52250	two-component response regulator	0.831024
PA14_55580	heme oxygenase	3.50779
PA14_56670	hypothetical protein	1.48858
PA14_56680	ferrous iron transport protein B	1.39486
PA14_56690	ferrous iron transport protein A	1.212
PA14_56830	metalloproteinase outer membrane	0.564204
PA14_57990	hypothetical protein	1.58496
PA14_58000	superoxide dismutase	1.80735
PA14_58010	hypothetical protein	1.80735
PA14_58030	fumarate hydratase	2.1375
PA14_58040	hypothetical protein	1.89308
PA14_58580	hydroxylase	0.91427
PA14_58600	hypothetical protein	0.962847
PA14_60480	hypothetical protein	0.649093
PA14_62300	hypothetical protein	2.75002
PA14_62330	hemin degrading factor	3.30743
PA14_62350	heme/hemoglobin uptake outer membrane receptor PhuR	4.12102
PA14_64690	transmembrane sensor	2.32193
PA14_64700	RNA polymerase sigma factor	1.58496
PA14_68900	iron ABC transporter substrate-binding protein	-0.199309
PA14_72970	TonB protein	1.26371
PvdS Iron Starvation box (IS)
Synonym	Description	Log2FC
PA14_04530	hypothetical protein	0.117357
PA14_09900	Pvds-regulated endoprotease, lysyl class	0.222392
PA14_31820	aminotransferase	0
PA14_32905	hypothetical protein	1.45943
PA14_33250	hypothetical protein	3.20945
PA14_33270	protein PvdG	3.45943
PA14_33280	peptide synthase	2.45943
PA14_33500	diaminobutyrate--2-oxoglutarate aminotransferase	3.85798
PA14_33510	hypothetical protein	4.04439
PA14_33520	thioesterase	4.09803
PA14_33610	peptide synthase	3.4021
PA14_33630	protein PvdJ	2.85244
PA14_33650	pyoverdine synthetase D	2.36565
PA14_33680	ferripyoverdine receptor	1.09747
PA14_33690	pyoverdine biosynthesis protein PvdE	2
PA14_33700	pyoverdine synthetase F	2.91374
PA14_33710	protein PvdO	3.52356
PA14_33720	protein PvdN	3.04439
PA14_33730	dipeptidase	3.32193
PA14_33740	protein PvdP	3.60204
PA14_33750	outer membrane protein	1.34792
PA14_33760	ABC transporter ATP-binding protein/permease	1.42884
PA14_33770	hypothetical protein	1.58496
PA14_33810	L-ornithine N5-oxygenase	3.42321
PA14_49560	exotoxin A	0
PA14_49720	hypothetical protein	0.807355
PA14_51340	transcriptional regulator MvfR	0.104023
PA14_53690	hypothetical protein	0
PA14_63900	hemolysin III	0.112475
PA14_68040	short-chain dehydrogenase	0.192645
Zur
Synonym	Description	Log2FC
PA14_11280	hypothetical protein	3.48678
PA14_11290	permease	4.8413
PA14_11310	ABC transporter ATP-binding protein	4.49185
PA14_11320	hypothetical protein	6.95652
PA14_11330	hypothetical protein	1.49881
PA14_17700	50S ribosomal protein L31	7.72687
PA14_17710	50S ribosomal protein L36	7.99133
PA14_26360	ABC transporter permease	3.94251
PA14_26390	hypothetical protein	3.66297
PA14_26400	ABC transporter ATP-binding protein	3.67243
PA14_26420	TonB-dependent receptor	3.974
PA14_33070	hypothetical protein	3.73697
PA14_33080	hypothetical protein	3.72247
PA14_33110	hypothetical protein	3.80735
PA14_33120	hypothetical protein	1.03242
PA14_33130	cation-transporting P-type ATPase	2.46632
PA14_33150	hypothetical protein	3.06301
PA14_33160	hypothetical protein	0.847997
PA14_54180	hypothetical protein	6.04985
PA14_63910	hypothetical protein	6.2854
PA14_63920	hypothetical protein	6.60733
PA14_63940	hypothetical protein	7.53916
PA14_63960	outer membrane protein	7.56796
PA14_72550	ZnuA adhesin	2.80735
PA14_72970	TonB protein	1.26371
PA14_72980	G3E family GTPase	3.8679
PA14_72990	hypothetical protein	-0.79518
PA14_73000	hypothetical protein	7.4567
PA14_73010	hypothetical protein	7.41544
PA14_73020	DksA/TraR family C4-type zinc finger protein	7.62022
PA14_73030	hypothetical protein	2.73697
PA14_73040	N-acetylmuramoyl-L-alanine amidase	6.52748
PA14_73050	GTP cyclohydrolase	5.96
PA14_73060	hypothetical protein	6.16993
PA14_73070	dihydroorotase	5.82655

[truncated: 9 more sheets: Table E, Table F, Table G, Table H, Table I, Table J, Table K, Table L, Table M]
