# Supplementary material for: Systematic identification of molecular mediators of interspecies sensing in a community of two frequently coinfecting bacterial pathogens
Source: PLoS Biol. 2022 Jun 21;20(6):e3001679. doi: 10.1371/journal.pbio.3001679 (PMC9249247; doi:10.1371/journal.pbio.3001679)
Supplement: S1 Table — (XLSX) [file pbio.3001679.s010.xlsx]

## Sheet: Contents
TABLE OF CONTENTS
S1 Table . Numerical data for Figure panels 2B, 3B, 3C, 3D, 3E, 3F, 3G, 4C, 4D, 4E, 5D, 6B, 6E, 7A, 7B, 7C, 7D, 8C, S2A, S2B, S2C, S3A, S3B, S3C, S3D, S4A, S4B, S4C, S5A, S5B, S6, S7, and S8B.

## Sheet: Fig 2B
P'PA14_11320															P'PA14_11320							P'pvdG															P'pvdG							P'opdH
Time (h)	Media control			Mean	SD	N		+ S. aureus supernatant			Mean	SD	N		Control	+ Sup.	1:2	1:5	1:10	1:20		Time (h)	Media			Mean	SD	N		+ S. aureus supernatant			Mean	SD	N		Control	+Sup.	1:2	1:5	1:10	1:20		Time (h)	Media			Mean	SD
0.5	6.06379	3.93261	-4.29082	1.90186	5.46785	3		-11.1168	-13.7308	-1.74315	-8.86358	6.30347	3		7.27436	30.3503	39.1895	29.9523	33.2025	17.4852		0.5	961.268	992.514	567.629	840.471	236.804	3		1034.1	933.054	576.626	847.925	240.323	3		246.047	1527.81	1162.14	1264.42	1028.18	822.699		0.5	-3.93178	71.0364	127.21	64.7714	65.7948
1	0.078321	-23.4219	-35.1052	-19.4829	17.9194	3		-15.4555	-18.4316	-30.9813	-21.6228	8.24017	3		5.60646	32.8902	33.3872	27.2318	28.1723	19.2725		1	1046.34	897.355	616.264	853.32	218.393	3		1373.76	1056.15	857.064	1095.66	260.602	3		172.255	1183.55	898.043	907.829	694.918	389.05		1	-17.0393	37.4812	40.5255	20.3225	32.392
1.5	9.90013	-12.245	-18.7431	-7.02932	15.017	3		29.5646	12.9733	-5.09713	12.4802	17.3361	3		5.85372	38.1262	42.6103	41.7435	27.8878	7.17258		1.5	1061.13	664.413	760.336	828.626	206.987	3		1955.5	1609.28	1403.13	1655.97	279.129	3		294.417	1485.45	1082.16	851.136	538.389	426.163		1.5	-7.31848	37.9449	68.2669	32.9644	38.038
2	-6.40002	-9.72338	-23.2688	-13.1307	8.93569	3		43.4417	28.5847	12.2308	28.0857	15.6114	3	Mean	6.24485	33.7889	38.3957	32.9759	29.7542	14.6434		2	1112.97	831.317	820.226	921.503	165.905	3		2676.81	2479.47	2058.88	2405.05	315.618	3	Mean	237.573	1398.94	1047.45	1007.79	753.831	545.97		2	-19.2412	44.1032	46.8803	23.9141	37.3994
2.5	-11.3526	-2.47729	-9.19089	-7.67359	4.62811	3		64.6568	50.7584	48.3496	54.5883	8.80239	3	SD	0.900113	3.96508	4.66249	7.71388	2.9897	6.53138		2.5	1264.23	936.764	1011.4	1070.8	171.624	3		3090.08	2689.64	2951.37	2910.36	203.345	3	SD	61.5202	187.731	135.427	224.042	250.156	240.371		2.5	-5.61856	35.9392	46.3659	25.5622	27.5019
3	1.65866	1.44736	-5.80451	-0.899498	4.24918	3		83.9517	54.3138	42.9188	60.3947	21.1816	3	N	3	3	3	3	3	3		3	1414.9	984.372	1111.83	1170.37	221.151	3		4085.03	3164.55	3787.11	3678.89	469.684	3	N	3	3	3	3	3	3		3	-12.9669	44.5762	57.0547	29.5547	37.3496
3.5	-3.15382	2.86836	-10.3829	-3.55612	6.63478	3		93.982	67.9176	60.8454	74.2483	17.4518	3									3.5	1618.49	1083.44	1312.65	1338.19	268.441	3		5399.34	4139.65	4256.88	4598.62	695.913	3									3.5	-8.68428	52.229	68.0172	37.1873	40.5027
4	16.533	22.3491	-3.56543	11.7722	13.5974	3		109.486	106.119	90.2696	101.958	10.2617	3									4	1722.34	1370.85	1524.8	1539.33	176.198	3		5738.23	4664.09	5310.59	5237.64	540.774	3									4	4.36724	39.8506	53.7835	32.6671	25.4793
4.5	9.11757	15.1973	4.97077	9.76187	5.14361	3		125.097	115.345	110.707	117.049	7.34483	3									4.5	2141.89	1564.03	1805.84	1837.25	290.205	3		6604.63	5337.63	6461.16	6134.48	693.806	3									4.5	9.05735	53.8195	62.3327	41.7365	28.6193
5	21.1914	30.2403	3.95709	18.4629	13.3523	3		147.935	123.788	123.563	131.762	14.0068	3									5	3010.14	1693.79	2021.06	2241.66	685.342	3		7366.06	5948.43	6468.27	6594.25	717.166	3									5	7.64713	69.7018	89.9204	55.7564	42.8728
5.5	40.3751	41.6563	22.8081	34.9465	10.5317	3		170.952	140.358	145.605	152.305	16.3605	3									5.5	3279.38	2724.32	2731.06	2911.59	318.535	3		8201.34	6712.31	6914.89	7276.18	807.587	3									5.5	10.1595	68.939	76.5383	51.879	36.3293
6	64.0741	42.366	33.0254	46.4885	15.9296	3		188.456	152.888	146.951	162.765	22.4462	3									6	3857.81	3974.24	4482.28	4104.77	332.07	3		8866.23	7300.26	7367.67	7844.72	885.296	3									6	20.6153	68.7116	76.0432	55.1234	30.1088
6.5	70.096	52.2659	44.1737	55.5118	13.2625	3		194.185	162.636	167.016	174.612	17.0911	3									6.5	5061.12	3913.73	5215.15	4730	711.093	3		9475.86	7780.02	7677.15	8311.01	1010.1	3									6.5	22.5297	70.7768	83.6294	58.9786	32.2132
7	88.3792	69.673	48.478	68.8434	19.9636	3		221.46	167.209	180.99	189.887	28.1986	3									7	5590.65	3934.4	5378.19	4967.75	901.183	3		10036.6	8333.59	8012.07	8794.1	1088.01	3									7	28.7796	77.0633	76.7831	60.8753	27.7961
7.5	105.206	92.4516	62.9202	86.8593	21.6905	3		218.394	183.677	184.621	195.564	19.777	3									7.5	6253.64	4382.64	5407.16	5347.82	936.91	3		10691	8891.62	8275.72	9286.13	1255.06	3									7.5	36.5924	70.1182	84.6479	63.7862	24.6455
8	121.864	112.123	76.8417	103.609	23.6877	3		227.018	185.219	184.334	198.857	24.3918	3									8	6949.49	4944.26	5911.98	5935.24	1002.81	3		11069	9382.08	8713.68	9721.59	1213.81	3									8	41.8421	81.0954	86.2664	69.7346	24.2936
8.5	140.975	115.617	92.2688	116.287	24.36	3		254.476	195.292	195.079	214.949	34.2312	3									8.5	7710.6	5540.92	6613.69	6621.74	1084.86	3		11477.2	9759.1	9075.54	10104	1237.44	3									8.5	38.2615	87.9059	96.4138	74.1937	31.4076
9	151.243	132.89	116.527	133.553	17.3674	3		259.143	203.026	208.39	223.52	30.967	3									9	7894.35	6309.34	7353.21	7185.63	805.681	3		11857.5	10158.2	9370.81	10462.2	1270.89	3									9	49.2465	101.115	96.3365	82.2327	28.6666
9.5	168.188	154.234	129.073	150.498	19.8233	3		263.834	218.913	213.845	232.197	27.5149	3									9.5	8431.85	7035.44	8099.68	7855.66	729.486	3		12308.9	10565.9	9938.97	10937.9	1227.99	3									9.5	51.3627	99.9451	90.7427	80.6835	25.8061
10	190.355	156.295	139.994	162.215	25.6975	3		288.768	214.651	224.243	242.554	40.3087	3									10	8966.7	7611	8916.22	8497.97	768.558	3		12518.3	10826	10335.8	11226.7	1145.07	3									10	66.2186	114.917	109.381	96.8391	26.6622
10.5	198.903	171.19	157.159	175.75	21.2424	3		292.656	225.315	232.355	250.108	37.0147	3									10.5	9534.52	8138.37	9392.61	9021.83	768.389	3		12814	11165.8	10504.7	11494.8	1189.3	3									10.5	78.6979	127.647	127.325	111.223	28.1682
11	217.011	194.6	171.29	194.3	22.862	3		304.889	236.268	244.799	261.986	37.4	3									11	10127.7	8850.96	9861.91	9613.52	673.633	3		13087	11508.9	10817.1	11804.3	1163.38	3									11	82.7767	137.589	135.703	118.69	31.1157
11.5	227.886	212.939	191.132	210.652	18.4833	3		319.876	247.797	247.676	271.783	41.6499	3									11.5	10561	9257.28	10345.8	10054.7	698.904	3		13234.5	11735.1	10993.4	11987.7	1141.7	3									11.5	97.9876	142.359	146.868	129.071	27.0137
12	238.885	232.309	209.851	227.015	15.2236	3		320.356	257.63	269.188	282.391	33.3824	3									12	11174.9	9778.74	10814	10589.2	724.738	3		13784.2	11875.8	11161.5	12273.8	1355.88	3									12	107.924	169.328	164.09	147.114	34.0408
12.5	252.987	246.884	225.724	241.865	14.3075	3		343.87	282.837	286.247	304.318	34.2953	3									12.5	11430.5	10402.5	11092.7	10975.2	523.923	3		13934.8	12263.7	11210.7	12469.7	1373.69	3									12.5	126.24	178.765	187.579	164.195	33.1639
13	270.724	264.188	260.336	265.083	5.25185	3		353.801	292.923	302.928	316.551	32.6453	3									13	11874.7	10806.5	11537.4	11406.2	546.077	3		14222.8	12378.8	11583.3	12728.3	1354.03	3									13	139.238	187.736	190.217	172.397	28.7431
13.5	291.196	288.779	266.625	282.2	13.5426	3		375.597	307.378	314.565	332.513	37.4839	3									13.5	12180.8	11332	11777.3	11763.4	424.61	3		14426.7	12618	11974	13006.2	1271.6	3									13.5	157.788	213.556	213.653	194.999	32.2257
14	303.993	302.274	293.31	299.859	5.73598	3		397.755	314.959	314.889	342.534	47.8225	3									14	12639.2	11725.6	12000.4	12121.7	468.727	3		14702.6	12698.1	11970.3	13123.7	1414.98	3									14	164.053	228.71	226.453	206.406	36.6956
14.5	324.789	315.566	304.174	314.843	10.3268	3		417.382	325.851	329.27	357.501	51.8867	3									14.5	13261.8	12105.1	12242.8	12536.6	631.813	3		15128.1	13125.7	12280.5	13511.4	1462.44	3									14.5	183.086	240.264	239.444	220.931	32.7779
15	340.291	313.85	305.949	320.03	17.9855	3		415.584	334.101	328.505	359.397	48.7403	3									15	13563.2	11963.7	12334.1	12620.3	837.261	3		15071.5	13304.6	12374.5	13583.5	1369.93	3									15	195.109	249.501	262.564	235.725	35.7753
15.5	342.464	338.719	308.133	329.772	18.8336	3		441.867	352.231	350.979	381.692	52.1166	3									15.5	13647.6	12369.3	12632.1	12883	675.025	3		15555.5	13480.9	12632.2	13889.5	1503.89	3									15.5	196.125	257.995	271.168	241.763	40.0683
16	358.912	343.198	327.386	343.166	15.7628	3		461.643	356.752	353.561	390.652	61.5004	3									16	13823.2	12598	12806	13075.8	655.63	3		15901.3	13793.7	12754.4	14149.8	1603.38	3									16	213.399	256.478	272.428	247.435	30.5362
16.5	370.914	365.818	342.142	359.625	15.3535	3		506.696	374.87	365.446	415.671	78.971	3									16.5	13921.9	12894.2	12984.6	13266.9	569.041	3		16073.1	14052.7	12819.5	14315.1	1642.58	3									16.5	224.025	274.019	276.308	258.118	29.5472
[truncated: 34 more columns]

## Sheet: Fig 3B
	Control			WT S. aureus			cntE::tn			cntK::tn			cntL::tn			cntM::tn
P'11320	8.89246	2.70403	12.0969	72.5493	78.7621	93.0048	58.2147	54.1147	68.0433	37.6829	30.474	32.2746	26.4575	33.2691	37.9503	28.8423	33.2022	28.0266
P'cntO	13.8116	-0.380389	9.49844	32.682	34.7566	59.1971	6.62214	24.4971	40.9644	16.4576	11.5004	17.7955	15.9246	16.3586	11.6673	18.4891	13.249	19.7021
P'dksA2	7.70634	4.48018	4.35471	80.5059	64.4305	88.1158	50.5928	57.0757	60.7208	22.2281	25.2955	15.2188	24.405	13.1383	23.2544	24.5958	8.69617	20.6439
Mean	Control			WT S. aureus			cntE::tn			cntK::tn			cntL::tn			cntM::tn
P'11320	7.8978			81.4387			60.1242			33.4772			32.559			30.0237
P'cntO	7.64323			42.2119			24.0279			15.2512			14.6502			17.1467
P'dksA2	5.51374			77.6841			56.1298			20.9141			20.2659			17.9786
SD	Control			WT S. aureus			cntE::tn			cntK::tn			cntL::tn			cntM::tn
P'11320	4.77478			10.4872			7.15793			3.75187			5.77923			2.78272
P'cntO	7.27562			14.7461			17.176			3.3164			2.59233			3.42958
P'dksA2	1.89988			12.0922			5.12984			5.16526			6.19943			8.27814

## Sheet: Fig 3C
	Control			+ Sup.			cntM::tn
-	3.88476	6.39286	9	25.2331	25.1071	29.4286	6.38883	13.8929	18.1071
+ 10	-0.1637	-0.21429	8.14286				12.424	17.8571	20.5
+ 20	13.6512	9.42857	9.28571				28.4282	16.8571	22.7857
+ 40	37.5753	8.07143	12.5714				29.2242	23	25.6429
+ 80	28.4034	3.21429	13.1429				25.6182	24.5714	33.7857
Mean	Control			+ Sup.			cntM::tn
-	6.42587			26.5896			12.7963
+ 10	2.58829						16.927
+ 20	10.7885						22.6904
+ 40	19.406						25.9557
+ 80	14.9202						27.9918
SD	Control			+ Sup.			cntM::tn
-	2.55778			2.45942			5.93562
+ 10	4.81046						4.11758
+ 20	2.48023						5.78613
+ 40	15.8951						3.12389
+ 80	12.6883						5.04491

## Sheet: Fig 3D
	Control			+ Sup.			cntM::tn
-	-6.31353	-7.0075	7.29056	55.0842	63.7201	57.4212
+ 0.1	-10.1935	-6.38824	6.10491	72.9927	83.8899	64.9654	58.3429	30.939	29.3574
+ 0.5	3.32834	-9.02321	7.40529	85.8959	89.3286	91.0416	86.0002	93.2853	104.646
+ 1.0	16.5064	50.2411	42.9458	86.0705	98.9465	97.0937	100.626	122.725	128.883
+ 2.0	43.1932	82.0909	71.6431	71.4724	99.0665	119.629	88.5715	119.996	146.551
Mean	Control			+ Sup.			cntM::tn
-	-2.01016			58.7418
+ 0.1	-3.49228			73.9493			39.5464
+ 0.5	0.570139			88.7554			94.6439
+ 1.0	36.5644			94.0369			117.411
+ 2.0	65.6424			96.7228			118.373
SD	Control			+ Sup.			cntM::tn
-	8.06213			4.46681
+ 0.1	8.5264			9.49845			16.2974
+ 0.5	8.55451			2.62029			9.39694
+ 1.0	17.7496			6.96101			14.8596
+ 2.0	20.1312			24.164			29.0238

## Sheet: Fig 3E
	Control			S. aureus Sup.			+ 1 μM Zn			+ 10 μM Zn
P'11320	9.65383	1.72683	-2.79894	99.9498	65.2569	52.8075	80.8808	45.4781	34.3198	19.2792	14.0531	5.96373
P'cntO	5.44459	2.32515	-0.522698	25.9273	20.003	21.7155	27.1022	19.3	31.6969	9.98691	14.023	10.9875
P'dksA2	-4.65563	0.297858	-0.522698	85.9559	69.2722	21.7155	44.3671	29.5439	17.9661	8.22684	11.7362	3.43744
Mean	Control			S. aureus Sup.			+ 1 μM Zn			+ 10 μM Zn
P'11320	2.86057			72.6714			53.5596			13.0987
P'cntO	2.41568			22.5486			26.0331			11.6658
P'dksA2	-1.62682			58.9812			30.6257			7.80014
SD	Control			S. aureus Sup.			+ 1 μM Zn			+ 10 μM Zn
P'11320	6.30333			24.4301			24.3097			6.70883
P'cntO	2.98467			3.04875			6.26723			2.10183
P'dksA2	2.65492			33.3337			13.2337			4.16578

## Sheet: Fig 3F
	Control			+ S. aureus Sup.
WT	-7.0075	5.79919	5.15255	63.7201	80.6449	70.1474
ΔcntO	0.524994	-0.841575	10.3643	106.977	112.667	93.5797
ΔcntI	-2.40076	11.8331	10.9428	109.131	70.6675	94.0719
Δcnt	-12.3284	3.34173	10.49	93.3798	107.842	104.317
Mean	Control			+ S. aureus Sup.
WT	1.31475			71.5041
ΔcntO	3.34925			104.408
ΔcntI	6.7917			91.2902
Δcnt	0.501114			101.846
SD	Control			+ S. aureus Sup.
WT	7.21452			8.54358
ΔcntO	6.11355			9.79961
ΔcntI	7.97334			19.3821
Δcnt	11.6714			7.54109

## Sheet: Fig 3G
	-			+ 1 μM TPEN			+ 2 μM TPEN			+ 80 μM StP
-	0.133125	0.119625	0.117125	0.103875	0.0975	0.112125	0.101	0.096	0.10675	0.131375	0.1235	0.1355
+ 5	0.204	0.17875	0.178	0.236	0.20075	0.20275	0.226375	0.191125	0.196125	0.137125	0.119625	0.142375
+ 10	0.276125	0.264875	0.25225	0.27075	0.251	0.23925	0.239625	0.232875	0.237375	0.12925	0.1225	0.13675
Mean	-			+ 1 μM TPEN			+ 2 μM TPEN			+ 80 μM StP
-	0.123292			0.1045			0.10125			0.130125
+ 5	0.186917			0.213167			0.204542			0.133042
+ 10	0.264417			0.253667			0.236625			0.1295
SD	-			+ 1 μM TPEN			+ 2 μM TPEN			+ 80 μM StP
-	0.00860717			0.0073325			0.00537936			0.00609687
+ 5	0.0147994			0.0197995			0.0190728			0.011912
+ 10	0.0119441			0.0159184			0.00343693			0.00712829

## Sheet: Fig 4C
	-		pK		Mean	-		pK		SD	-		pK
Control	-71.4065	-141.6				-106.503					49.6346
Whole	505.761	810.111				657.936					215.208
Water	-19.4827	-76.4383				-47.9605					40.2737
2	-35.545	-74.4916	-16.8459	-32.8867		-55.0183		-24.8663			27.5394		11.3426
3	-38.7005	-98.474	-31.5597	-69.193		-68.5872		-50.3764			42.2662		26.6108
4	247.18	246.037	-80.8948	-118.489		246.608		-99.6919			0.80794		26.5831
5	-70.4748	-19.769	235.68	256.864		-45.1219		246.272			35.8544		14.9794
6	-130.739	-169.857	-99.9458	-152.8		-150.298		-126.373			27.6606		37.3736
7	-105.386	-160.678	-92.3297	-147.784		-133.032		-120.057			39.0973		39.2121
8	-129.647	-139.619	-91.7058	-160.7		-134.633		-126.203			7.05127		48.7863
9	-132.222	-166.368	-132.603	-145.951		-149.295		-139.277			24.1449		9.43846
10	-123.949	-170.301	-141.448	-145.216		-147.125		-143.332			32.7758		2.66438
11	-122.123	-118.968	-140.079	-135.305		-120.546		-137.692			2.23092		3.37573
12	-73.5459	-105.517	-81.9221	-66.5285		-89.5315		-74.2253			22.607		10.8849
13	-57.6853	-70.0308	-28.7983	-105.551		-63.858		-67.1746			8.72959		54.2724
14	21.5037	-114.82	-31.4707	-71.9949		-46.6582		-51.7328			96.3954		28.6549
15	-38.0555	-83.7096	-29.4584	-69.0234		-60.8825		-49.2409			32.2823		27.9767
16	-17.5829	-99.8667	-19.9407	-77.9601		-58.7248		-48.9504			58.1834		41.0259
17	-8.38121	-36.8829	-14.9623	-63.7203		-22.6321		-39.3413			20.1537		34.4771
18	-1.86897	-23.5004	-17.4562	-72.3479		-12.6847		-44.902			15.2957		38.8143
19	-29.8952	-23.1207	-43.7827	-131.713		-26.508		-87.7478			4.79029		62.1761

## Sheet: Fig 4D
	Water	Whole	2	3	4	5	6	7	8	9	10	11	12	13	14	15	16	17	18	19
	0.001489	0.819103	0.094796	0.09015	0.094796	0.09972	0.17193	0.206624	0.503289	0.361685	1.51959	1.33191	0.520866	0.097222	0.114868	0.10907	0.113386	0.122628	0.129276	0.138187
	0.00112673	1.00292	0.108552	0.094587	0.078311	0.077275	0.139979	0.235684	0.564475	0.262815	1.70916	1.63719	0.584834	0.123137	0.105582	0.069519	0.088372	0.087186	0.078311	0.089578
Mean	0.00130787	0.91101	0.101674	0.0923685	0.0865535	0.0884975	0.155954	0.221154	0.533882	0.31225	1.61438	1.48455	0.55285	0.110179	0.110225	0.0892945	0.100879	0.104907	0.103794	0.113882
SD	0.000256161	0.129977	0.00972696	0.00313743	0.0116567	0.015871	0.0225928	0.0205485	0.043265	0.0699116	0.134043	0.215867	0.0452322	0.0183247	0.00656619	0.0279668	0.0176876	0.0250613	0.0360377	0.0343718

[truncated: 24 more sheets: Fig 4E, Fig 5D, Fig 6B, Fig 6E, Fig 7A, Fig 7B, Fig 7C, Fig 7D, Fig 8C, S2A Fig, S2B Fig, S2C Fig, S3A Fig, S3B Fig, S3C Fig, S3D Fig, S4A Fig, S4B Fig, S4C Fig, S5A Fig …]
